# Supplementary material for: 2-Isopropyl-6-methyl-4-oxo-3,4-dihydro­pyrimidin-1-ium 2-carb­oxy-4,6-dinitro­phenolate monohydrate
Source: Acta Crystallogr Sect E Struct Rep Online. 2010 Oct 30;66(Pt 11):o2950–1. doi: 10.1107/S1600536810042571 (PMC3009185; doi:10.1107/S1600536810042571)
Supplement: Supplementary file 1 [file e-66-o2950-sup1.cif]

##############################################################################
###                                                                        ###
###        Electronic paper (Acta Crystallographica Section E)             ###
###                                                                        ###
##############################################################################
#                                                                            #
# This CIF contains the data in a paper accepted for publication in Acta     #
# Crystallographica Section E. It conforms to the requirements of Notes      #
# for Authors for Section E, and has been peer reviewed under the auspices   #
# of the IUCr Commission on Journals.                                        #
#                                                                            #
# Full details of the Crystallographic Information File format               #
# are given in the paper "The Crystallographic Information File (CIF):       #
# a New Standard Archive File for Crystallography" by S. R. Hall, F. H.      #
# Allen and I. D. Brown [Acta Cryst. (1991), A47, 655-685].                  #
#                                                                            #
# The current version of the core CIF dictionary is obtainable from          #
# ftp://ftp.iucr.org/pub/cif_core.dic. The current version number is 2.4.    #
#                                                                            #
# Software is freely available for graphical display of the structure(s) in  #
# this CIF.  For information consult the CIF home page http://www.iucr.org/  #
# cif/home.html                                                              #
#                                                                            #
# This file may be used for bona fide research purposes within the           #
# scientific community so long as proper attribution is given to the journal # 
# article from which it was obtained.                                        #
#                                                                            #
##############################################################################
                                             
data_global
_audit_creation_method     'form.cif (version 2.0)'
_journal_data_validation_number     ?
_journal_date_recd_electronic     2010-10-18
_journal_date_accepted     2010-10-20
_journal_name_full     'Acta Crystallographica, Section E'
_journal_year     2010
_journal_volume     66
_journal_issue     11
_journal_page_first     o2950
_journal_page_last     o2951
_journal_paper_category     QO
_journal_coeditor_code     FJ2355
_publ_contact_author_name     'Prof. Fun, Hoong-Kun'
_publ_contact_author_address
;
      X-ray Crystallography Unit
      School of Physics
      Universiti Sains Malaysia
      11800 USM, Penang
      MALAYSIA
;
_publ_contact_author_email     'hkfun@usm.my'
_publ_contact_author_fax     '604 6579150'
_publ_contact_author_phone     '604 6533652'
_publ_section_title
;
2-Isopropyl-6-methyl-4-oxo-3,4-dihydropyrimidin-1-ium
2-carboxy-4,6-dinitrophenolate monohydrate
;
loop_
    _publ_author_name
    _publ_author_footnote
    _publ_author_address
    'Madhukar Hemamalini' ?
;
      X-ray Crystallography Unit
      School of Physics
      Universiti Sains Malaysia
      11800 USM, Penang
      Malaysia
;
    'Hoong-Kun Fun'
;
      Thomson Reuters ResearcherID: A-3561-2009.
;
;
      X-ray Crystallography Unit
      School of Physics
      Universiti Sains Malaysia
      11800 USM, Penang
      Malaysia
;
data_I
_audit_creation_method     SHELXL-97
_chemical_name_systematic
;
2-Isopropyl-6-methyl-4-oxo-3,4-dihydropyrimidin-1-ium
2-carboxy-4,6-dinitrophenolate monohydrate
;
_chemical_name_common     ?
_chemical_formula_moiety     'C8 H13 N2 O +, C7 H3 N2 O7 -, H2 O'
_chemical_formula_sum     'C15 H18 N4 O9'
_chemical_formula_iupac     'C8 H13 N2 O +, C7 H3 N2 O7 -, H2 O'
_chemical_formula_weight     398.33
_chemical_melting_point     ?
_symmetry_cell_setting     triclinic
_symmetry_space_group_name_H-M     'P -1'
_symmetry_space_group_name_Hall     '-P 1'
loop_
    _symmetry_equiv_pos_as_xyz
    'x, y, z'
    '-x, -y, -z'
_cell_length_a     6.6691(3)
_cell_length_b     11.3831(4)
_cell_length_c     12.2900(5)
_cell_angle_alpha     89.727(2)
_cell_angle_beta     76.771(2)
_cell_angle_gamma     76.930(2)
_cell_volume     883.62(6)
_cell_formula_units_Z     2
_cell_measurement_reflns_used     6994
_cell_measurement_theta_min     2.44
_cell_measurement_theta_max     31.63
_cell_measurement_temperature     100.00(10)
_exptl_crystal_description     block
_exptl_crystal_colour     yellow
_exptl_crystal_size_max     0.52
_exptl_crystal_size_mid     0.13
_exptl_crystal_size_min     0.10
_exptl_crystal_density_diffrn     1.497
_exptl_crystal_density_meas     ?
_exptl_crystal_density_method     'not measured'
_exptl_crystal_F_000     416
_exptl_absorpt_coefficient_mu     0.126
_exptl_absorpt_correction_type     multi-scan
_exptl_absorpt_process_details     '(SADABS; Bruker, 2009)'
_exptl_absorpt_correction_T_min     0.9374
_exptl_absorpt_correction_T_max     0.9872
_exptl_special_details
;
The crystal was placed in the cold stream of an Oxford Cryosystems Cobra
open-flow nitrogen cryostat (Cosier & Glazer, 1986) operating at
100.0(1) K.
;
_diffrn_ambient_temperature     100.00(10)
_diffrn_radiation_type     MoK\a
_diffrn_radiation_wavelength     0.71073
_diffrn_radiation_source     'fine-focus sealed tube'
_diffrn_radiation_monochromator     graphite
_diffrn_measurement_device_type
;
Bruker SMART APEXII CCD area-detector
;
_diffrn_measurement_method     '\f and \w'
_diffrn_detector_area_resol_mean     .
_diffrn_reflns_number     17014
_diffrn_reflns_av_R_equivalents     0.0297
_diffrn_reflns_av_sigmaI/netI     0.0293
_diffrn_reflns_theta_min     1.70
_diffrn_reflns_theta_max     27.50
_diffrn_reflns_theta_full     27.50
_diffrn_measured_fraction_theta_max     0.997
_diffrn_measured_fraction_theta_full     0.997
_diffrn_reflns_limit_h_min     -8
_diffrn_reflns_limit_h_max     8
_diffrn_reflns_limit_k_min     -14
_diffrn_reflns_limit_k_max     12
_diffrn_reflns_limit_l_min     -15
_diffrn_reflns_limit_l_max     15
_diffrn_standards_number     0
_diffrn_standards_interval_count     .
_diffrn_standards_interval_time     .
_diffrn_standards_decay_%     ?
_refine_special_details
;
 Refinement of F^2^ against ALL reflections.  The weighted R-factor wR and
 goodness of fit S are based on F^2^, conventional R-factors R are based
 on F, with F set to zero for negative F^2^. The threshold expression of
 F^2^ > 2\s(F^2^) is used only for calculating R-factors(gt) etc. and is
 not relevant to the choice of reflections for refinement.  R-factors based
 on F^2^ are statistically about twice as large as those based on F, and R-
 factors based on ALL data will be even larger.
;
_reflns_number_total     4061
_reflns_number_gt     3279
_reflns_threshold_expression     I>2\s(I)
_refine_ls_structure_factor_coef     Fsqd
_refine_ls_matrix_type     full
_refine_ls_R_factor_all     0.0536
_refine_ls_R_factor_gt     0.0397
_refine_ls_wR_factor_gt     0.0950
_refine_ls_wR_factor_ref     0.1045
_refine_ls_goodness_of_fit_ref     1.031
_refine_ls_restrained_S_all     1.031
_refine_ls_number_reflns     4061
_refine_ls_number_parameters     273
_refine_ls_number_restraints     0
_refine_ls_hydrogen_treatment     mixed
_refine_ls_weighting_scheme     calc
_refine_ls_weighting_details
         'calc w=1/[\s^2^(Fo^2^)+(0.0477P)^2^+0.3946P] where P=(Fo^2^+2Fc^2^)/3'
_atom_sites_solution_hydrogens     geom
_atom_sites_solution_primary     direct
_atom_sites_solution_secondary     difmap
_refine_ls_shift/su_max     ?
_refine_ls_shift/su_max_lt     0.001
_refine_ls_shift/su_mean     0.001
_refine_diff_density_max     0.533
_refine_diff_density_min     -0.303
_refine_ls_extinction_method     none
_refine_ls_extinction_coef     ?
loop_
    _atom_type_symbol
    _atom_type_description
    _atom_type_scat_dispersion_real
    _atom_type_scat_dispersion_imag
    _atom_type_scat_source
    'C' 'C' 0.0033 0.0016
                         'International Tables Vol C Tables 4.2.6.8 and 6.1.1.4'
    'H' 'H' 0.0000 0.0000
                         'International Tables Vol C Tables 4.2.6.8 and 6.1.1.4'
    'N' 'N' 0.0061 0.0033
                         'International Tables Vol C Tables 4.2.6.8 and 6.1.1.4'
    'O' 'O' 0.0106 0.0060
                         'International Tables Vol C Tables 4.2.6.8 and 6.1.1.4'
_computing_data_collection     'APEX2 (Bruker, 2009)'
_computing_cell_refinement     'SAINT (Bruker, 2009)'
_computing_data_reduction     'SAINT (Bruker, 2009)'
_computing_structure_solution     'SHELXTL (Sheldrick, 2008)'
_computing_structure_refinement     'SHELXTL (Sheldrick, 2008)'
_computing_molecular_graphics     'SHELXTL (Sheldrick, 2008)'
_computing_publication_material
                             'SHELXTL (Sheldrick, 2008) and PLATON (Spek, 2009)'
loop_
    _atom_site_type_symbol
    _atom_site_label
    _atom_site_fract_x
    _atom_site_fract_y
    _atom_site_fract_z
    _atom_site_U_iso_or_equiv
    _atom_site_adp_type
    _atom_site_calc_flag
    _atom_site_refinement_flags
    _atom_site_occupancy
    _atom_site_disorder_assembly
    _atom_site_disorder_group
    O O1 0.30537(18) -0.17099(10) 0.14974(9) 0.0223(2) Uani d . 1 . .
    O O2 0.5667(2) -0.35714(10) 0.01344(10) 0.0310(3) Uani d . 1 . .
    O O3 0.4865(2) -0.36692(10) -0.14689(10) 0.0308(3) Uani d . 1 . .
    O O4 0.36257(17) -0.00307(10) -0.33888(9) 0.0231(3) Uani d . 1 . .
    O O5 0.23770(18) 0.16989(10) -0.24573(9) 0.0251(3) Uani d . 1 . .
    O O6 0.07237(17) 0.19149(9) 0.16326(9) 0.0200(2) Uani d . 1 . .
    O O7 0.14505(18) 0.02269(10) 0.25242(9) 0.0213(2) Uani d . 1 . .
    H H7 0.1960 -0.0493 0.2360 0.032 Uiso calc R 1 . .
    O O8 0.31892(18) 0.38518(9) 0.41955(9) 0.0220(2) Uani d . 1 . .
    N N1 0.30166(19) 0.05932(11) -0.25097(10) 0.0182(3) Uani d . 1 . .
    N N2 0.4862(2) -0.31082(11) -0.06121(11) 0.0206(3) Uani d . 1 . .
    N N3 0.11901(19) 0.64262(11) 0.66450(10) 0.0148(3) Uani d . 1 . .
    N N4 0.23843(18) 0.58272(10) 0.47925(10) 0.0144(3) Uani d . 1 . .
    C C1 0.3103(2) -0.11927(13) 0.05577(12) 0.0151(3) Uani d . 1 . .
    C C2 0.3897(2) -0.18173(13) -0.05146(12) 0.0156(3) Uani d . 1 . .
    C C3 0.3840(2) -0.12442(13) -0.15046(12) 0.0158(3) Uani d . 1 . .
    H H3A 0.4330 -0.1682 -0.2188 0.019 Uiso calc R 1 . .
    C C4 0.3044(2) -0.00117(13) -0.14625(12) 0.0153(3) Uani d . 1 . .
    C C5 0.2283(2) 0.06623(13) -0.04535(12) 0.0150(3) Uani d . 1 . .
    H H5A 0.1774 0.1494 -0.0446 0.018 Uiso calc R 1 . .
    C C6 0.2289(2) 0.00879(13) 0.05385(12) 0.0139(3) Uani d . 1 . .
    C C7 0.1427(2) 0.08136(13) 0.16144(12) 0.0157(3) Uani d . 1 . .
    C C8 0.2598(2) 0.45827(13) 0.49893(12) 0.0158(3) Uani d . 1 . .
    C C9 0.2071(2) 0.43350(13) 0.61585(12) 0.0159(3) Uani d . 1 . .
    H H9A 0.2214 0.3538 0.6364 0.019 Uiso calc R 1 . .
    C C10 0.1374(2) 0.52333(13) 0.69601(12) 0.0159(3) Uani d . 1 . .
    C C11 0.1694(2) 0.67070(13) 0.55878(12) 0.0142(3) Uani d . 1 . .
    C C12 0.1447(2) 0.80024(12) 0.52940(12) 0.0151(3) Uani d . 1 . .
    H H12A 0.1079 0.8501 0.5990 0.018 Uiso calc R 1 . .
    C C13 -0.0376(2) 0.83580(14) 0.47027(14) 0.0221(3) Uani d . 1 . .
    H H13A -0.1654 0.8227 0.5181 0.033 Uiso calc R 1 . .
    H H13B -0.0048 0.7874 0.4020 0.033 Uiso calc R 1 . .
    H H13C -0.0568 0.9195 0.4537 0.033 Uiso calc R 1 . .
    C C14 0.3510(2) 0.82287(13) 0.45724(13) 0.0192(3) Uani d . 1 . .
    H H14A 0.4628 0.7980 0.4955 0.029 Uiso calc R 1 . .
    H H14B 0.3331 0.9073 0.4438 0.029 Uiso calc R 1 . .
    H H14C 0.3864 0.7774 0.3871 0.029 Uiso calc R 1 . .
    C C15 0.0772(3) 0.50606(14) 0.81836(13) 0.0215(3) Uani d . 1 . .
    H H15A 0.0965 0.4214 0.8310 0.032 Uiso calc R 1 . .
    H H15B -0.0686 0.5459 0.8474 0.032 Uiso calc R 1 . .
    H H15C 0.1647 0.5398 0.8555 0.032 Uiso calc R 1 . .
    O O1W 0.3284(2) 0.60970(11) 0.25362(10) 0.0271(3) Uani d . 1 . .
    H H1N3 0.066(3) 0.7030(18) 0.7187(16) 0.028(5) Uiso d . 1 . .
    H H1N4 0.271(3) 0.5992(18) 0.4063(17) 0.032(5) Uiso d . 1 . .
    H H2W1 0.339(3) 0.667(2) 0.2096(17) 0.035(5) Uiso d . 1 . .
    H H1W1 0.377(4) 0.544(2) 0.2154(19) 0.044(6) Uiso d . 1 . .
loop_
    _atom_site_aniso_label
    _atom_site_aniso_U_11
    _atom_site_aniso_U_22
    _atom_site_aniso_U_33
    _atom_site_aniso_U_12
    _atom_site_aniso_U_13
    _atom_site_aniso_U_23
    O1 0.0296(6) 0.0173(5) 0.0173(5) -0.0039(5) -0.0015(4) 0.0032(4)
    O2 0.0424(7) 0.0207(6) 0.0229(6) 0.0050(5) -0.0056(5) 0.0036(5)
    O3 0.0487(8) 0.0171(6) 0.0231(6) -0.0034(5) -0.0054(5) -0.0076(5)
    O4 0.0289(6) 0.0268(6) 0.0137(5) -0.0082(5) -0.0031(4) -0.0002(5)
    O5 0.0344(6) 0.0173(6) 0.0230(6) -0.0043(5) -0.0075(5) 0.0060(5)
    O6 0.0244(6) 0.0138(5) 0.0183(5) -0.0014(4) -0.0006(4) -0.0027(4)
    O7 0.0287(6) 0.0153(5) 0.0149(5) -0.0002(5) 0.0004(4) -0.0004(4)
    O8 0.0323(6) 0.0137(5) 0.0175(6) -0.0029(5) -0.0031(5) -0.0019(4)
    N1 0.0184(6) 0.0198(7) 0.0179(7) -0.0074(5) -0.0047(5) 0.0035(5)
    N2 0.0240(7) 0.0153(6) 0.0186(7) -0.0035(5) 0.0018(5) 0.0001(5)
    N3 0.0166(6) 0.0122(6) 0.0140(6) -0.0024(5) -0.0017(5) -0.0006(5)
    N4 0.0171(6) 0.0116(6) 0.0130(6) -0.0026(5) -0.0013(5) 0.0010(5)
    C1 0.0136(7) 0.0169(7) 0.0151(7) -0.0059(5) -0.0014(5) 0.0016(6)
    C2 0.0161(7) 0.0122(7) 0.0174(7) -0.0032(5) -0.0020(5) -0.0006(5)
    C3 0.0166(7) 0.0179(7) 0.0137(7) -0.0072(6) -0.0016(5) -0.0019(6)
    C4 0.0152(7) 0.0195(7) 0.0130(7) -0.0076(6) -0.0032(5) 0.0034(6)
    C5 0.0132(7) 0.0135(7) 0.0186(7) -0.0046(5) -0.0028(5) 0.0008(6)
    C6 0.0116(6) 0.0149(7) 0.0151(7) -0.0043(5) -0.0014(5) -0.0007(5)
    C7 0.0134(7) 0.0169(7) 0.0159(7) -0.0047(5) -0.0003(5) -0.0009(6)
    C8 0.0156(7) 0.0132(7) 0.0182(7) -0.0028(5) -0.0035(5) 0.0004(6)
    C9 0.0178(7) 0.0112(7) 0.0181(7) -0.0030(5) -0.0036(6) 0.0036(6)
    C10 0.0147(7) 0.0157(7) 0.0175(7) -0.0039(6) -0.0041(5) 0.0033(6)
    C11 0.0117(6) 0.0143(7) 0.0163(7) -0.0028(5) -0.0027(5) -0.0001(5)
    C12 0.0183(7) 0.0105(7) 0.0154(7) -0.0033(5) -0.0019(5) -0.0001(5)
    C13 0.0222(8) 0.0136(7) 0.0319(9) -0.0033(6) -0.0099(7) 0.0055(6)
    C14 0.0203(7) 0.0138(7) 0.0221(8) -0.0051(6) -0.0008(6) 0.0007(6)
    C15 0.0267(8) 0.0189(8) 0.0176(8) -0.0048(6) -0.0031(6) 0.0021(6)
    O1W 0.0475(8) 0.0128(6) 0.0158(6) -0.0038(5) -0.0005(5) 0.0009(5)
_geom_special_details
;
 All s.u.'s (except the s.u. in the dihedral angle between two l.s. planes)
 are estimated using the full covariance matrix.  The cell s.u.'s are taken
 into account individually in the estimation of s.u.'s in distances, angles
 and torsion angles; correlations between s.u.'s in cell parameters are only
 used when they are defined by crystal symmetry.  An approximate (isotropic)
 treatment of cell s.u.'s is used for estimating s.u.'s involving l.s. planes.
;
loop_
    _geom_bond_atom_site_label_1
    _geom_bond_atom_site_label_2
    _geom_bond_site_symmetry_2
    _geom_bond_distance
    _geom_bond_publ_flag
    O1 C1 . 1.2909(17) ?
    O2 N2 . 1.2250(17) ?
    O3 N2 . 1.2334(17) ?
    O4 N1 . 1.2299(16) ?
    O5 N1 . 1.2311(16) ?
    O6 C7 . 1.2335(17) ?
    O7 C7 . 1.3010(17) ?
    O7 H7 . 0.8200 ?
    O8 C8 . 1.2177(18) ?
    N1 C4 . 1.4586(18) ?
    N2 C2 . 1.4581(18) ?
    N3 C11 . 1.3221(18) ?
    N3 C10 . 1.3965(18) ?
    N3 H1N3 . 0.91(2) ?
    N4 C11 . 1.3285(19) ?
    N4 C8 . 1.4166(18) ?
    N4 H1N4 . 0.90(2) ?
    C1 C2 . 1.429(2) ?
    C1 C6 . 1.438(2) ?
    C2 C3 . 1.382(2) ?
    C3 C4 . 1.380(2) ?
    C3 H3A . 0.9300 ?
    C4 C5 . 1.389(2) ?
    C5 C6 . 1.3811(19) ?
    C5 H5A . 0.9300 ?
    C6 C7 . 1.486(2) ?
    C8 C9 . 1.441(2) ?
    C9 C10 . 1.348(2) ?
    C9 H9A . 0.9300 ?
    C10 C15 . 1.489(2) ?
    C11 C12 . 1.4981(19) ?
    C12 C14 . 1.5314(19) ?
    C12 C13 . 1.533(2) ?
    C12 H12A . 0.9800 ?
    C13 H13A . 0.9600 ?
    C13 H13B . 0.9600 ?
    C13 H13C . 0.9600 ?
    C14 H14A . 0.9600 ?
    C14 H14B . 0.9600 ?
    C14 H14C . 0.9600 ?
    C15 H15A . 0.9600 ?
    C15 H15B . 0.9600 ?
    C15 H15C . 0.9600 ?
    O1W H2W1 . 0.85(2) ?
    O1W H1W1 . 0.84(2) ?
loop_
    _geom_angle_atom_site_label_1
    _geom_angle_atom_site_label_2
    _geom_angle_atom_site_label_3
    _geom_angle_site_symmetry_1
    _geom_angle_site_symmetry_3
    _geom_angle
    _geom_angle_publ_flag
    C7 O7 H7 . . 109.5 ?
    O4 N1 O5 . . 124.05(12) ?
    O4 N1 C4 . . 118.14(12) ?
    O5 N1 C4 . . 117.81(12) ?
    O2 N2 O3 . . 123.54(13) ?
    O2 N2 C2 . . 119.12(12) ?
    O3 N2 C2 . . 117.31(12) ?
    C11 N3 C10 . . 122.35(13) ?
    C11 N3 H1N3 . . 119.1(12) ?
    C10 N3 H1N3 . . 118.5(12) ?
    C11 N4 C8 . . 124.54(12) ?
    C11 N4 H1N4 . . 121.1(12) ?
    C8 N4 H1N4 . . 114.3(12) ?
    O1 C1 C2 . . 124.18(13) ?
    O1 C1 C6 . . 120.48(13) ?
    C2 C1 C6 . . 115.33(12) ?
    C3 C2 C1 . . 122.73(13) ?
    C3 C2 N2 . . 116.52(13) ?
    C1 C2 N2 . . 120.74(12) ?
    C4 C3 C2 . . 118.90(13) ?
    C4 C3 H3A . . 120.5 ?
    C2 C3 H3A . . 120.5 ?
    C3 C4 C5 . . 121.76(13) ?
    C3 C4 N1 . . 118.76(13) ?
    C5 C4 N1 . . 119.48(13) ?
    C6 C5 C4 . . 119.48(13) ?
    C6 C5 H5A . . 120.3 ?
    C4 C5 H5A . . 120.3 ?
    C5 C6 C1 . . 121.77(13) ?
    C5 C6 C7 . . 119.05(13) ?
    C1 C6 C7 . . 119.18(12) ?
    O6 C7 O7 . . 122.30(13) ?
    O6 C7 C6 . . 121.12(13) ?
    O7 C7 C6 . . 116.58(12) ?
    O8 C8 N4 . . 119.20(13) ?
    O8 C8 C9 . . 127.19(13) ?
    N4 C8 C9 . . 113.61(12) ?
    C10 C9 C8 . . 121.41(13) ?
    C10 C9 H9A . . 119.3 ?
    C8 C9 H9A . . 119.3 ?
    C9 C10 N3 . . 118.94(13) ?
    C9 C10 C15 . . 124.98(13) ?
    N3 C10 C15 . . 116.08(13) ?
    N3 C11 N4 . . 119.11(13) ?
    N3 C11 C12 . . 120.22(13) ?
    N4 C11 C12 . . 120.66(12) ?
    C11 C12 C14 . . 111.37(12) ?
    C11 C12 C13 . . 109.34(11) ?
    C14 C12 C13 . . 111.33(12) ?
    C11 C12 H12A . . 108.2 ?
    C14 C12 H12A . . 108.2 ?
    C13 C12 H12A . . 108.2 ?
    C12 C13 H13A . . 109.5 ?
    C12 C13 H13B . . 109.5 ?
    H13A C13 H13B . . 109.5 ?
    C12 C13 H13C . . 109.5 ?
    H13A C13 H13C . . 109.5 ?
    H13B C13 H13C . . 109.5 ?
    C12 C14 H14A . . 109.5 ?
    C12 C14 H14B . . 109.5 ?
    H14A C14 H14B . . 109.5 ?
    C12 C14 H14C . . 109.5 ?
    H14A C14 H14C . . 109.5 ?
    H14B C14 H14C . . 109.5 ?
    C10 C15 H15A . . 109.5 ?
    C10 C15 H15B . . 109.5 ?
    H15A C15 H15B . . 109.5 ?
    C10 C15 H15C . . 109.5 ?
    H15A C15 H15C . . 109.5 ?
    H15B C15 H15C . . 109.5 ?
    H2W1 O1W H1W1 . . 108(2) ?
loop_
    _geom_torsion_atom_site_label_1
    _geom_torsion_atom_site_label_2
    _geom_torsion_atom_site_label_3
    _geom_torsion_atom_site_label_4
    _geom_torsion_site_symmetry_1
    _geom_torsion_site_symmetry_2
    _geom_torsion_site_symmetry_3
    _geom_torsion_site_symmetry_4
    _geom_torsion
    _geom_torsion_publ_flag
    O1 C1 C2 C3 . . . . 177.02(13) ?
    C6 C1 C2 C3 . . . . -1.7(2) ?
    O1 C1 C2 N2 . . . . -4.3(2) ?
    C6 C1 C2 N2 . . . . 176.93(12) ?
    O2 N2 C2 C3 . . . . 153.14(14) ?
    O3 N2 C2 C3 . . . . -24.99(19) ?
    O2 N2 C2 C1 . . . . -25.6(2) ?
    O3 N2 C2 C1 . . . . 156.26(13) ?
    C1 C2 C3 C4 . . . . 2.0(2) ?
    N2 C2 C3 C4 . . . . -176.69(12) ?
    C2 C3 C4 C5 . . . . -0.6(2) ?
    C2 C3 C4 N1 . . . . 179.06(12) ?
    O4 N1 C4 C3 . . . . 2.98(19) ?
    O5 N1 C4 C3 . . . . -177.24(13) ?
    O4 N1 C4 C5 . . . . -177.33(12) ?
    O5 N1 C4 C5 . . . . 2.45(19) ?
    C3 C4 C5 C6 . . . . -1.0(2) ?
    N1 C4 C5 C6 . . . . 179.34(12) ?
    C4 C5 C6 C1 . . . . 1.2(2) ?
    C4 C5 C6 C7 . . . . -178.63(12) ?
    O1 C1 C6 C5 . . . . -178.73(13) ?
    C2 C1 C6 C5 . . . . 0.07(19) ?
    O1 C1 C6 C7 . . . . 1.1(2) ?
    C2 C1 C6 C7 . . . . 179.94(12) ?
    C5 C6 C7 O6 . . . . -0.5(2) ?
    C1 C6 C7 O6 . . . . 179.66(13) ?
    C5 C6 C7 O7 . . . . 179.34(12) ?
    C1 C6 C7 O7 . . . . -0.53(19) ?
    C11 N4 C8 O8 . . . . 177.87(13) ?
    C11 N4 C8 C9 . . . . -2.37(19) ?
    O8 C8 C9 C10 . . . . -178.07(15) ?
    N4 C8 C9 C10 . . . . 2.18(19) ?
    C8 C9 C10 N3 . . . . -0.8(2) ?
    C8 C9 C10 C15 . . . . 179.28(13) ?
    C11 N3 C10 C9 . . . . -0.6(2) ?
    C11 N3 C10 C15 . . . . 179.26(13) ?
    C10 N3 C11 N4 . . . . 0.5(2) ?
    C10 N3 C11 C12 . . . . 179.41(12) ?
    C8 N4 C11 N3 . . . . 1.1(2) ?
    C8 N4 C11 C12 . . . . -177.78(12) ?
    N3 C11 C12 C14 . . . . 126.27(14) ?
    N4 C11 C12 C14 . . . . -54.87(17) ?
    N3 C11 C12 C13 . . . . -110.27(15) ?
    N4 C11 C12 C13 . . . . 68.59(17) ?
loop_
    _geom_hbond_atom_site_label_D
    _geom_hbond_atom_site_label_H
    _geom_hbond_atom_site_label_A
    _geom_hbond_site_symmetry_A
    _geom_hbond_distance_DH
    _geom_hbond_distance_HA
    _geom_hbond_distance_DA
    _geom_hbond_angle_DHA
    _geom_hbond_publ_flag
    N3 H1N3 O6 2_566 0.91(2) 1.817(19) 2.7180(16) 170(2) yes
    N4 H1N4 O1W . 0.90(2) 1.84(2) 2.7309(17) 171(2) yes
    O1W H2W1 O1 1_565 0.85(2) 1.97(2) 2.7878(16) 162(2) yes
    O1W H1W1 O3 2_655 0.84(2) 2.11(2) 2.9381(17) 170(2) yes
    O7 H7 O1 . 0.82 1.67 2.4370(16) 156 yes
    C9 H9A O5 1_556 0.93 2.54 3.4312(18) 161 yes
    C12 H12A O7 2_566 0.98 2.41 3.3023(18) 152 yes
    C14 H14B O4 2_665 0.96 2.60 3.2318(19) 124 yes
    C15 H15C O3 1_566 0.96 2.60 3.471(2) 152 yes
