# Supplementary material for: 2-Isopropyl-6-methyl-4-oxo-3,4-dihydro­pyrimidin-1-ium 2-carb­oxy-4,6-dinitro­phenolate monohydrate
Source: Acta Crystallogr Sect E Struct Rep Online. 2010 Oct 30;66(Pt 11):o2950–1. doi: 10.1107/S1600536810042571 (PMC3009185; doi:10.1107/S1600536810042571)
Supplement: Supplementary file 2 [file e-66-o2950-Isup2.hkl]

#
# h,k,l, Fc-squared, Fo-squared, sigma(Fo-squared) and status flag
#
data_I
_shelx_title ' h105am in P-1 (100K)'
_shelx_refln_list_code          4
_shelx_F_calc_maximum      224.31
_exptl_crystal_F_000       416.00
_reflns_d_resolution_high  0.7696
 
loop_
 _symmetry_equiv_pos_as_xyz
 'x, y, z'
 '-x, -y, -z'
 
_cell_length_a     6.6691
_cell_length_b    11.3831
_cell_length_c    12.2900
_cell_angle_alpha  89.727
_cell_angle_beta   76.771
_cell_angle_gamma  76.930
 
_shelx_F_squared_multiplier     1.000
 
loop_
 _refln_index_h
 _refln_index_k
 _refln_index_l
 _refln_F_squared_calc
 _refln_F_squared_meas
 _refln_F_squared_sigma
 _refln_observed_status
   1   0   0      184.40      173.62      2.28 o
   2   0   0     3743.25     3665.37     40.97 o
   3   0   0        9.20        6.02      1.11 o
   4   0   0       87.72       90.25      3.23 o
   5   0   0      246.80      248.66      6.88 o
   6   0   0       36.15       38.73      4.75 o
   7   0   0        1.69        1.65      3.88 o
   8   0   0       18.76       18.86      4.52 o
  -8   1   0        3.11        1.53      2.92 o
  -7   1   0        1.64       -0.20      4.11 o
  -6   1   0       98.74      105.71      4.43 o
  -5   1   0      598.84      606.87      9.14 o
  -4   1   0       89.99       81.02      2.56 o
  -3   1   0      207.72      224.17      4.18 o
  -2   1   0        2.22        4.15      0.59 o
  -1   1   0      508.32      417.55      4.40 o
   0   1   0      556.90      560.23      9.29 o
   1   1   0      694.62      618.02      3.48 o
   2   1   0     3203.99     3223.11     22.44 o
   3   1   0     1268.41     1299.31     12.27 o
   4   1   0      163.47      168.11      3.82 o
   5   1   0      265.38      267.28      6.09 o
   6   1   0        4.42        3.51      1.57 o
   7   1   0        3.52        4.27      3.02 o
   8   1   0        0.61        1.45      2.54 o
  -7   2   0        0.26        0.89      1.27 o
  -6   2   0       16.22       14.85      2.40 o
  -5   2   0       43.22       38.42      2.79 o
  -4   2   0       14.09       13.33      1.73 o
  -3   2   0       11.56        4.75      1.33 o
  -2   2   0      211.29      235.79      3.43 o
  -1   2   0      669.07      570.89      5.44 o
   0   2   0     1787.95     1696.16     20.13 o
   1   2   0        4.33        3.45      0.60 o
   2   2   0    14551.74    14503.46     73.74 o
   3   2   0       58.49       68.74      1.24 o
   4   2   0        4.18        8.64      0.84 o
   5   2   0      114.98      119.73      3.30 o
   6   2   0        0.67        0.13      1.52 o
   7   2   0        5.97        4.57      1.99 o
   8   2   0       14.58       16.35      5.51 o
  -7   3   0       22.04       24.48      3.35 o
  -6   3   0       64.05       66.80     10.46 o
  -5   3   0       21.93       29.56      4.37 o
  -4   3   0       32.49       33.91      6.14 o
  -3   3   0      740.67      760.38     13.05 o
  -2   3   0      116.49      108.69      3.94 o
  -1   3   0      446.89      477.29      5.61 o
   0   3   0        0.19       -0.97      0.49 o
   1   3   0     4178.41     4149.15     31.52 o
   2   3   0       38.90       42.35      1.08 o
   3   3   0      297.30      272.77      2.76 o
   4   3   0      154.43      174.16      2.49 o
   5   3   0       17.73       16.97      1.26 o
   6   3   0      246.70      246.75      5.78 o
   7   3   0        1.07        1.07      1.78 o
   8   3   0        7.27        7.50      4.17 o
  -7   4   0       19.66       17.76      3.19 o
  -6   4   0      102.01      105.09     10.88 o
  -5   4   0      113.85      117.90     10.51 o
  -4   4   0       25.41       22.53      2.82 o
  -3   4   0       64.79       71.05      2.80 o
  -2   4   0      484.77      518.12      7.13 o
  -1   4   0     2918.60     2964.11     23.08 o
   0   4   0     1691.04     1678.74     15.51 o
   1   4   0       84.11      102.86      2.61 o
   2   4   0      611.17      585.62      5.51 o
   3   4   0       68.40       78.36      1.80 o
   4   4   0       17.20       17.31      1.01 o
   5   4   0      433.59      426.35      5.09 o
   6   4   0       10.61       10.87      2.05 o
   7   4   0       10.04        8.67      2.25 o
   8   4   0        0.53        0.52      3.30 o
  -7   5   0       21.86       12.31      8.08 o
  -6   5   0       26.08       21.87      7.00 o
  -5   5   0       89.67      102.44     10.29 o
  -4   5   0        0.04       -0.64      3.13 o
  -3   5   0      117.98      112.34      3.77 o
  -2   5   0      451.14      455.90      6.09 o
  -1   5   0      501.40      586.89      7.00 o
   0   5   0     4147.18     4610.45     51.01 o
   1   5   0     2108.13     2187.95     18.23 o
   2   5   0      541.89      555.36      6.40 o
   3   5   0      774.61      781.54      7.97 o
   4   5   0       40.12       38.80      1.31 o
   5   5   0      185.26      182.85      4.46 o
   6   5   0       36.06       38.18      2.84 o
   7   5   0       28.90       31.14      3.96 o
   8   5   0        0.03        0.51      2.41 o
  -6   6   0        0.00        4.93      4.40 o
  -5   6   0        2.08        9.57      3.69 o
  -4   6   0       38.22       41.80      4.02 o
  -3   6   0       17.30       14.73      2.55 o
  -2   6   0       97.83      105.73      3.51 o
  -1   6   0      122.05      136.81      3.04 o
   0   6   0     3176.53     3442.87     46.76 o
   1   6   0      199.26      201.39      3.62 o
   2   6   0      204.93      201.60      3.81 o
   3   6   0       39.07       46.53      1.85 o
   4   6   0      300.72      313.25      5.41 o
   5   6   0       38.72       39.37      3.73 o
   6   6   0       21.29       18.13      2.37 o
   7   6   0       35.84       40.10      4.65 o
   8   6   0        0.69        3.20      2.46 o
  -5   7   0      480.43      478.72     23.13 o
  -4   7   0      194.96      187.49     11.92 o
  -3   7   0        7.88        8.26      2.39 o
  -2   7   0      126.38      125.97      3.80 o
  -1   7   0        4.88        8.39      1.43 o
   0   7   0       41.72       41.94      2.49 o
   1   7   0      255.67      340.99      5.25 o
   2   7   0      809.07      824.24     11.19 o
   3   7   0      802.07      867.43     11.41 o
   4   7   0       28.78       36.02      3.64 o
   5   7   0       52.24       50.10      4.46 o
   6   7   0       38.53       33.58      3.84 o
   7   7   0        9.40        9.52      2.37 o
   8   7   0        7.50        3.87      4.43 o
  -5   8   0      132.39      126.07     12.11 o
  -4   8   0      118.37      126.58      8.08 o
  -3   8   0      155.34      157.82      6.94 o
  -2   8   0      667.44      656.95      9.63 o
  -1   8   0       98.57       97.46      3.92 o
   0   8   0       20.52       35.35      2.33 o
   1   8   0      314.81      320.62      5.41 o
   2   8   0      257.87      257.86      5.53 o
   3   8   0       40.30       48.55      2.60 o
   4   8   0       57.35       56.93      4.51 o
   5   8   0        0.44        1.60      1.40 o
   6   8   0       31.20       31.73      3.96 o
   7   8   0        1.18        0.95      1.64 o
  -5   9   0       61.24       65.48     11.89 o
  -4   9   0       60.74       56.27      7.14 o
  -3   9   0      308.96      318.63      9.66 o
  -2   9   0      108.51       97.64      4.81 o
  -1   9   0       10.08        6.54      1.62 o
   0   9   0      119.15      135.96      3.95 o
   1   9   0       12.31       20.19      2.18 o
   2   9   0      178.78      171.57      5.19 o
   3   9   0       49.75       39.43      4.15 o
   4   9   0       10.58        8.51      2.23 o
   5   9   0       28.37       29.61      3.90 o
   6   9   0        0.02        0.35      1.55 o
   7   9   0        1.75        1.98      2.04 o
  -4  10   0       57.25       45.38      6.66 o
  -3  10   0      133.86      125.68      6.50 o
  -2  10   0        0.07       -1.20      1.95 o
  -1  10   0       31.02       25.70      2.63 o
   0  10   0      110.28      104.58      3.97 o
   1  10   0       39.02       43.96      3.71 o
   2  10   0        8.05        6.60      2.22 o
   3  10   0        0.08       -0.02      1.31 o
   4  10   0       54.01       52.04      8.24 o
   5  10   0       25.80       26.80      4.03 o
   6  10   0       45.48       54.92      5.71 o
   7  10   0       10.96       13.15      3.22 o
  -4  11   0        2.10       -0.53      3.04 o
  -3  11   0        1.78        0.48      2.83 o
  -2  11   0        0.01        2.21      1.77 o
  -1  11   0      104.63       85.08      4.86 o
   0  11   0      456.42      458.39     11.14 o
   1  11   0       24.15       25.32      3.54 o
   2  11   0       17.90       19.96      2.72 o
   3  11   0       16.59       11.17      3.28 o
   4  11   0       45.80       47.16      5.30 o
   5  11   0        1.10        0.08      1.76 o
   6  11   0        0.10       -0.41      1.83 o
  -3  12   0       12.25       -2.89      6.83 o
  -2  12   0        1.61        0.73      3.84 o
  -1  12   0       38.03       50.31     10.61 o
   0  12   0       76.02       87.03      5.61 o
   1  12   0       52.25       54.02      4.85 o
   2  12   0      352.05      328.04      8.58 o
   3  12   0        4.73        5.10      2.41 o
   4  12   0       94.13      100.43      7.82 o
   5  12   0        4.98        2.14      2.01 o
   6  12   0       15.23       17.18      3.97 o
  -2  13   0       10.88       15.05      4.19 o
  -1  13   0      158.67      171.89      9.83 o
   0  13   0        6.17        6.78      3.71 o
   1  13   0        0.82        0.81      1.96 o
   2  13   0      236.48      209.99      7.88 o
   3  13   0        1.30        0.25      2.27 o
   4  13   0      116.71      115.74      7.75 o
   5  13   0       40.07       48.71      6.15 o
   0  14   0        1.14        2.41      3.70 o
   1  14   0       78.54       89.08      6.91 o
   2  14   0       41.83       42.79      4.85 o
   3  14   0       71.01       78.56      8.95 o
   4  14   0       72.65       75.01      7.54 o
  -4 -14   1       20.17       19.66      4.28 o
  -3 -14   1       19.85       14.73      4.51 o
  -2 -14   1       35.48       40.04      4.68 o
  -1 -14   1       51.03       54.44      7.35 o
   0 -14   1       12.71       18.34      6.96 o
  -5 -13   1        5.03        1.56      2.28 o
  -4 -13   1        2.50        0.80      2.18 o
  -3 -13   1      127.17      115.34      7.41 o
  -2 -13   1       40.11       29.70      4.02 o
  -1 -13   1       53.91       55.34      5.49 o
   0 -13   1        0.51        0.33      1.79 o
   1 -13   1       51.73       73.61     12.41 o
   2 -13   1       25.75       36.10      6.17 o
  -6 -12   1       11.18        5.88      3.30 o
  -5 -12   1      136.78      124.04      7.34 o
  -4 -12   1      139.62      119.84      6.96 o
  -3 -12   1       10.06       12.84      3.05 o
  -2 -12   1       24.81       27.22      3.26 o
  -1 -12   1        3.05        7.94      2.44 o
   0 -12   1       38.04       31.84      4.02 o
   1 -12   1       53.78       65.74     12.14 o
   2 -12   1       34.92       37.79      3.76 o
   3 -12   1       26.29       37.29      4.83 o
  -6 -11   1       48.07       54.14      6.00 o
  -5 -11   1       12.11        9.00      2.94 o
  -4 -11   1       57.57       54.75      5.80 o
  -3 -11   1       53.66       56.60      5.54 o
  -2 -11   1      117.38      100.08      4.61 o
  -1 -11   1       45.51       42.87      3.94 o
   0 -11   1      439.55      398.48     10.37 o
   1 -11   1       11.73        8.48      1.76 o
   2 -11   1        3.47        2.30      2.41 o
   3 -11   1       29.48       31.44      5.00 o
   4 -11   1        0.00        5.19      5.07 o
  -7 -10   1        4.72        2.99      2.93 o
  -6 -10   1       39.36       44.08      6.59 o
  -5 -10   1       15.29       16.14      5.60 o
  -4 -10   1       49.54       51.88      5.17 o
  -3 -10   1       96.67       84.85      5.19 o
  -2 -10   1       22.77       22.45      2.62 o
  -1 -10   1       70.83       82.07      4.78 o
   0 -10   1       59.28       50.53      3.18 o
   1 -10   1       14.77       14.68      2.11 o
   2 -10   1      149.08      146.00      5.92 o
   3 -10   1       16.87        7.64      3.83 o
   4 -10   1       45.23       49.29     13.83 o
  -7  -9   1       10.09        6.06      2.52 o
  -6  -9   1       27.68       29.09      4.04 o
  -5  -9   1       12.18       17.15      3.89 o
  -4  -9   1        0.69        1.23      1.36 o
  -3  -9   1        6.47        2.54      1.61 o
  -2  -9   1      264.64      260.83      6.67 o
  -1  -9   1        2.62        2.86      1.28 o
   0  -9   1      187.81      178.59      5.53 o
   1  -9   1       48.59       58.55      3.63 o
   2  -9   1      288.17      255.83      8.68 o
   3  -9   1      169.00      155.42      6.95 o
   4  -9   1       11.89        8.85      2.72 o
   5  -9   1      135.90      120.09     11.94 o
  -7  -8   1      100.90       94.11      7.34 o
  -6  -8   1       12.40       15.13      2.91 o
  -5  -8   1       26.10       26.67      3.47 o
  -4  -8   1        9.66       10.49      2.34 o
  -3  -8   1       66.30       60.34      4.51 o
  -2  -8   1        0.94        1.12      0.87 o
  -1  -8   1       27.28       23.87      1.70 o
   0  -8   1       91.69       91.86      3.03 o
   1  -8   1       76.66       71.03      3.18 o
   2  -8   1        3.71        1.11      1.20 o
   3  -8   1        1.12       -1.17      1.61 o
   4  -8   1      117.21      121.45      6.29 o
   5  -8   1      117.30      125.39     17.32 o
  -8  -7   1        1.51        4.54      4.30 o
  -7  -7   1        1.20       -0.46      1.31 o
  -6  -7   1        4.96        1.80      1.62 o
  -5  -7   1       10.70        8.42      2.07 o
  -4  -7   1      443.99      430.57     10.37 o
  -3  -7   1       75.92       69.48      2.92 o
  -2  -7   1      225.95      230.51      4.48 o
  -1  -7   1       91.69       85.81      2.50 o
   0  -7   1       20.83       14.91      2.06 o
   1  -7   1      363.63      353.34      5.78 o
   2  -7   1       29.85       27.35      3.06 o
   3  -7   1        6.21        6.77      1.67 o
   4  -7   1      176.14      170.31      6.90 o
   5  -7   1      340.69      353.11     13.32 o
  -8  -6   1        3.20        1.13      2.34 o
  -7  -6   1        0.23        3.03      1.55 o
  -6  -6   1       59.85       63.48      3.94 o
  -5  -6   1       53.33       57.51      4.03 o
  -4  -6   1      355.69      346.42      6.19 o
  -3  -6   1      449.64      449.01      6.25 o
  -2  -6   1        5.71        2.39      0.51 o
  -1  -6   1     1934.57     2152.94     16.85 o
   0  -6   1      326.94      380.52      5.46 o
   1  -6   1      506.32      613.91      7.58 o
   2  -6   1       40.94       49.94      2.30 o
   3  -6   1        2.55        4.26      1.48 o
   4  -6   1       39.31       50.30      5.46 o
   5  -6   1        6.67        8.43      2.35 o
   6  -6   1      107.34      100.80     11.62 o
  -8  -5   1       13.28       17.94      5.82 o
  -7  -5   1       49.64       50.17      6.05 o
  -6  -5   1       94.56       85.09      3.93 o
  -5  -5   1        2.24        3.12      0.99 o
  -4  -5   1        9.34        7.41      0.93 o
  -3  -5   1      200.89      197.80      3.72 o
  -2  -5   1      110.33      114.52      5.07 o
  -1  -5   1      678.90      680.99      7.40 o
   0  -5   1      759.29      723.93      9.02 o
   1  -5   1       17.86       32.71      1.97 o
   2  -5   1      363.76      393.85      5.27 o
   3  -5   1      165.37      186.91      4.56 o
   4  -5   1        1.76        2.92      1.57 o
   5  -5   1       23.80       21.41      3.11 o
   6  -5   1        0.58        2.77      3.77 o
   7  -5   1       21.96        1.50      3.00 o
  -8  -4   1        6.53        0.74      3.41 o
  -7  -4   1      114.00      114.50      7.37 o
  -6  -4   1       10.11       10.16      1.10 o
  -5  -4   1       40.24       45.04      2.04 o
  -4  -4   1       59.72       54.22      1.64 o
  -3  -4   1       15.22       20.31      0.96 o
  -2  -4   1        4.42        7.29      0.89 o
  -1  -4   1       95.78       99.59      2.95 o
   0  -4   1      378.61      432.49      5.12 o
   1  -4   1     2931.97     2934.49     27.91 o
   2  -4   1     2592.10     2709.08     22.63 o
   3  -4   1      235.18      280.20      5.97 o
   4  -4   1      434.34      434.97      7.03 o
   5  -4   1        2.50        3.96      1.82 o
   6  -4   1       22.63       13.61      5.54 o
   7  -4   1        1.25        0.34      3.57 o
  -8  -3   1      223.91      207.60     14.51 o
  -7  -3   1        8.67        8.21      2.68 o
  -6  -3   1       27.49       26.03      1.96 o
  -5  -3   1       16.81       18.33      1.36 o
  -4  -3   1       41.97       50.49      1.47 o
  -3  -3   1     1566.86     1527.10      9.68 o
  -2  -3   1     1759.10     1718.28     11.04 o
  -1  -3   1        4.08        6.38      0.80 o
   0  -3   1      200.88      202.28      2.79 o
   1  -3   1      244.58      269.51      3.20 o
   2  -3   1      211.99      179.53      3.17 o
   3  -3   1      806.12      870.45     10.56 o
   4  -3   1      153.04      160.23      4.89 o
   5  -3   1       54.81       61.97      4.13 o
   6  -3   1        3.75       -0.17      3.27 o
   7  -3   1       10.40        8.83      5.67 o
  -8  -2   1       53.32       52.48      8.86 o
  -7  -2   1       17.96       15.01      3.81 o
  -6  -2   1        0.26        0.83      0.81 o
  -5  -2   1      289.81      298.05      4.38 o
  -4  -2   1     1835.76     1843.72     13.02 o
  -3  -2   1       13.88       10.88      0.77 o
  -2  -2   1      106.94       92.61      1.38 o
  -1  -2   1      690.87      618.14      5.53 o
   0  -2   1      491.41      504.32      3.84 o
   1  -2   1     2209.53     2060.29     13.75 o
   2  -2   1       31.65       29.66      1.31 o
   3  -2   1       44.54       50.86      2.46 o
   4  -2   1        7.35       10.45      1.39 o
   5  -2   1      120.23      122.44     12.98 o
   6  -2   1        0.10        6.40     11.87 o
   7  -2   1        4.29        4.47      1.55 o
  -8  -1   1       57.05       52.20      6.84 o
  -7  -1   1        8.87        8.63      3.09 o
  -6  -1   1      114.33      117.29      3.82 o
  -5  -1   1        0.03       -0.01      0.73 o
  -4  -1   1       35.37       39.58      1.43 o
  -3  -1   1      132.66      141.29      2.25 o
  -2  -1   1      186.96      144.36      1.91 o
  -1  -1   1      186.86      177.95      2.06 o
   0  -1   1     4292.30     4160.69     35.81 o
   1  -1   1     1443.14     1361.82     10.01 o
   2  -1   1     4436.96     4302.36     28.70 o
   3  -1   1     1047.75     1044.12     10.23 o
   4  -1   1        2.14        2.15      0.62 o
   5  -1   1       14.50       14.72      5.42 o
   6  -1   1        0.23        2.10      1.64 o
   7  -1   1        1.17       -2.10      3.39 o
   8  -1   1       13.10        7.19      5.23 o
  -8   0   1        4.94        5.01      3.29 o
  -7   0   1        7.29       12.23      5.28 o
  -6   0   1       97.72       93.38      4.11 o
  -5   0   1      122.26      116.58      2.87 o
  -4   0   1      411.67      405.89      5.05 o
  -3   0   1       99.45       99.63      2.15 o
  -2   0   1      815.78      795.34      6.77 o
  -1   0   1     4948.34     4681.88     35.19 o
   0   0   1       10.93       16.56      1.32 o
   1   0   1      908.17      806.29      5.17 o
   2   0   1     1190.05     1159.53     10.77 o
   3   0   1        7.60        7.32      1.06 o
   4   0   1       11.67       13.06      1.86 o
   5   0   1        0.55        0.61      1.34 o
   6   0   1       11.48        9.15      2.31 o
   7   0   1       71.54       75.25      8.81 o
   8   0   1       14.06       14.98      8.08 o
  -7   1   1        7.90        6.14      1.82 o
  -6   1   1      151.75      162.98      5.88 o
  -5   1   1        6.30        8.42      1.10 o
  -4   1   1       14.64       15.30      1.51 o
  -3   1   1     2241.08     2214.42     19.25 o
  -2   1   1       34.17       30.99      1.89 o
  -1   1   1       56.91       53.42      2.37 o
   0   1   1     2252.46     2205.50     22.81 o
   1   1   1       69.84       51.73      0.97 o
   2   1   1    50315.45    47882.59    433.79 o
   3   1   1        4.68        5.92      1.30 o
   4   1   1     3243.28     3306.31     27.49 o
   5   1   1      107.52      114.93      4.01 o
   6   1   1        9.40        9.92      1.96 o
   7   1   1       32.12       39.84      5.30 o
   8   1   1        0.76        3.25      4.85 o
  -7   2   1        4.46        5.82      2.37 o
  -6   2   1       31.80       32.04      3.48 o
  -5   2   1      147.92      162.02      7.48 o
  -4   2   1       35.07       34.51      1.96 o
  -3   2   1      493.49      480.68     15.52 o
  -2   2   1      114.63      103.60      5.32 o
  -1   2   1        2.76       -0.20      0.62 o
   0   2   1      401.59      379.64      3.67 o
   1   2   1     1696.29     1566.05      9.13 o
   2   2   1     1897.28     1933.61     11.76 o
   3   2   1       69.28       72.68      1.42 o
   4   2   1     1148.14     1177.87     10.20 o
   5   2   1       52.29       58.59      2.52 o
   6   2   1       71.06       72.31      3.88 o
   7   2   1       39.65       37.74      4.14 o
   8   2   1        1.90        6.34      4.19 o
  -7   3   1      218.12      205.23      8.02 o
  -6   3   1       13.31       10.00      2.35 o
  -5   3   1       32.03       23.69      6.00 o
  -4   3   1       15.85       21.31      2.57 o
  -3   3   1       56.56       48.49      2.25 o
  -2   3   1      625.66      592.25      5.79 o
  -1   3   1      258.29      240.98      5.46 o
   0   3   1      475.48      439.84      4.27 o
   1   3   1      357.22      336.42      3.17 o
   2   3   1     1216.38     1219.57      9.09 o
   3   3   1       24.06       27.84      0.97 o
   4   3   1     4184.20     4426.56     26.14 o
   5   3   1       48.10       46.55      2.14 o
   6   3   1       93.66       95.61      3.74 o
   7   3   1       51.38       55.11      5.80 o
   8   3   1        1.92        3.51      3.52 o
  -7   4   1      103.00      102.48      6.20 o
  -6   4   1        1.83        3.00      2.54 o
  -5   4   1       21.72       15.20      5.04 o
  -4   4   1      375.97      372.29     11.67 o
  -3   4   1      105.49      107.30      3.04 o
  -2   4   1      250.99      238.34      3.73 o
  -1   4   1     1108.39     1062.68     10.76 o
   0   4   1      678.81      696.85      9.91 o
   1   4   1      927.39     1011.20      8.91 o
   2   4   1      581.07      535.46      6.05 o
   3   4   1      391.21      414.97      4.14 o
   4   4   1     1046.32     1086.90      7.88 o
   5   4   1      243.69      260.65      3.36 o
   6   4   1      246.44      245.18      6.63 o
   7   4   1       12.79       11.71      2.59 o
   8   4   1      107.73      117.22      7.69 o
  -6   5   1       27.43       25.12      3.81 o
  -5   5   1       13.74        9.23      5.22 o
  -4   5   1      344.89      328.02     16.15 o
  -3   5   1        1.77        1.71      1.38 o
  -2   5   1      252.69      235.43      4.69 o
  -1   5   1      160.67      172.79      3.36 o
   0   5   1      508.24      480.48      5.55 o
   1   5   1      752.60      776.03      7.60 o
   2   5   1      361.56      385.11      5.23 o
   3   5   1       67.63       72.58      1.83 o
   4   5   1      260.09      251.08      4.15 o
   5   5   1        0.16        0.20      0.53 o
   6   5   1      110.90      106.42      3.30 o
   7   5   1        6.95        8.97      2.45 o
   8   5   1        9.32       10.22      2.76 o
  -6   6   1       38.47       21.71      7.05 o
  -5   6   1       62.32       72.55      8.42 o
  -4   6   1       84.52       83.79      8.48 o
  -3   6   1       51.67       51.61      4.16 o
  -2   6   1       33.37       30.20      2.18 o
  -1   6   1      421.52      448.36      6.16 o
   0   6   1       95.93      106.99      2.83 o
   1   6   1      993.58     1056.43     10.66 o
   2   6   1      360.33      396.85      5.04 o
   3   6   1      429.54      446.19      6.20 o
   4   6   1      382.72      371.21      6.27 o
   5   6   1      122.55      135.63      5.50 o
   6   6   1      101.94       95.12      4.77 o
   7   6   1        4.46        2.63      2.60 o
   8   6   1        2.29        1.65      2.50 o
  -5   7   1      178.60      184.19     13.98 o
  -4   7   1       14.85       18.91      6.15 o
  -3   7   1      132.36      154.33      6.01 o
  -2   7   1        3.20        1.36      2.62 o
  -1   7   1        2.26       -0.20      1.27 o
   0   7   1      204.09      206.09      4.21 o
   1   7   1      248.67      263.91      4.61 o
   2   7   1      906.71      946.71      9.58 o
   3   7   1       54.69       58.58      2.50 o
   4   7   1        1.26        1.50      0.85 o
   5   7   1       20.53       21.20      3.01 o
   6   7   1      282.52      292.98      8.97 o
   7   7   1        2.62        2.60      1.76 o
   8   7   1        1.79        3.95      3.04 o
  -5   8   1       29.05       17.03      6.55 o
  -4   8   1        0.25        1.97      2.90 o
  -3   8   1      838.53      824.48     15.63 o
  -2   8   1      285.71      273.10      7.09 o
  -1   8   1        8.91        9.82      1.59 o
   0   8   1      700.25      721.74     12.26 o
   1   8   1       36.33       35.71      2.52 o
   2   8   1       27.20       36.36      2.51 o
   3   8   1      787.67      842.16     12.03 o
   4   8   1       77.83       75.39      4.58 o
   5   8   1      132.43      129.07      6.07 o
   6   8   1        2.71        1.58      1.97 o
   7   8   1       33.89       31.85      3.93 o
   8   8   1       19.53       13.26      4.27 o
  -5   9   1       18.36       34.56      8.86 o
  -4   9   1       22.58       26.43      7.78 o
  -3   9   1      327.06      314.55     12.73 o
  -2   9   1      173.70      181.28      6.12 o
  -1   9   1      275.11      279.19      6.17 o
   0   9   1      203.94      211.89      4.87 o
   1   9   1      184.04      184.37      4.37 o
   2   9   1        1.40        2.49      1.12 o
   3   9   1      163.78      168.09      6.64 o
   4   9   1      229.65      230.12      8.17 o
   5   9   1      248.51      236.39      8.66 o
   6   9   1       13.71       10.38      2.86 o
   7   9   1        7.83        4.62      2.22 o
  -4  10   1       14.88        9.36      6.31 o
  -3  10   1      101.25       94.24      7.75 o
  -2  10   1      137.26      119.03      6.88 o
  -1  10   1      437.24      463.89     10.06 o
   0  10   1        1.66        1.46      1.45 o
   1  10   1        0.45        2.05      1.41 o
   2  10   1       53.62       50.63      5.20 o
   3  10   1        0.93        2.70      1.70 o
   4  10   1        0.17        0.75      1.50 o
   5  10   1      147.03      147.70      7.55 o
   6  10   1        9.05        3.60      2.09 o
   7  10   1        1.06       -1.10      1.76 o
  -3  11   1       13.69        7.07      3.95 o
  -2  11   1      172.22      163.68      7.86 o
  -1  11   1      112.20      102.28      7.23 o
   0  11   1      185.78      192.04      7.14 o
   1  11   1        5.65        2.65      1.88 o
   2  11   1       83.75       77.26      4.44 o
   3  11   1       69.71       75.77      6.30 o
   4  11   1        1.44        3.89      2.03 o
   5  11   1        5.72        4.35      2.37 o
   6  11   1       21.19       23.92      4.04 o
   7  11   1        2.38        1.52      2.90 o
  -3  12   1       21.27       14.94      4.74 o
  -2  12   1       31.46       35.86      4.10 o
  -1  12   1        4.83        0.51      2.90 o
   0  12   1       83.06       77.25      7.16 o
   1  12   1       22.16       12.77      3.04 o
   2  12   1       53.34       54.62      5.55 o
   3  12   1      141.15      130.99      7.11 o
   4  12   1       13.55       12.99      3.21 o
   5  12   1        2.36        1.53      2.23 o
   6  12   1       17.85       15.08      3.79 o
  -2  13   1        2.76       -0.89      5.13 o
  -1  13   1        3.72        8.90      5.53 o
   0  13   1        0.97        0.89      2.55 o
   1  13   1       67.72       85.00      6.77 o
   2  13   1        8.97       12.13      2.97 o
   3  13   1       31.44       32.08      5.37 o
   4  13   1      160.22      151.45      8.19 o
   5  13   1       46.29       53.85      6.45 o
   0  14   1       31.85       35.07      8.49 o
   1  14   1      319.12      322.58     13.03 o
   2  14   1        0.31        3.59      2.14 o
   3  14   1       10.59        7.13      3.94 o
   4  14   1       86.93       82.97      7.89 o
  -4 -14   2        4.62        2.63      2.74 o
  -3 -14   2       67.06       65.60      8.34 o
  -2 -14   2        3.39        2.38      2.05 o
  -1 -14   2        2.46        3.88      2.12 o
   0 -14   2        3.70        3.92      3.01 o
  -5 -13   2        7.97        4.44      2.78 o
  -4 -13   2       57.80       58.62      6.59 o
  -3 -13   2       13.27       11.29      3.31 o
  -2 -13   2       21.28       16.27      3.17 o
  -1 -13   2      111.88       94.42      6.16 o
   0 -13   2       12.61       19.33      4.02 o
   1 -13   2       33.38       34.04     11.23 o
   2 -13   2       40.38       45.60      6.56 o
  -6 -12   2       18.53       26.85      6.14 o
  -5 -12   2        6.79        4.65      2.45 o
  -4 -12   2        0.05        0.06      1.98 o
  -3 -12   2        5.59       10.82      3.10 o
  -2 -12   2        1.21       -0.22      1.44 o
  -1 -12   2      234.87      222.15      8.08 o
   0 -12   2       44.33       35.23      4.37 o
   1 -12   2      101.25       91.66      7.69 o
   2 -12   2        2.44        1.44      1.76 o
   3 -12   2        2.21        7.06      2.95 o
  -6 -11   2       44.37       55.54      6.21 o
  -5 -11   2       29.02       27.66      4.25 o
  -4 -11   2        6.66        6.66      2.59 o
  -3 -11   2      398.05      350.75     10.99 o
  -2 -11   2      430.81      390.21      9.05 o
  -1 -11   2       20.02       13.18      2.88 o
   0 -11   2        3.54        4.58      2.05 o
   1 -11   2       32.14       24.24      2.48 o
   2 -11   2       62.63       58.28      4.99 o
   3 -11   2       19.72       28.11      3.58 o
   4 -11   2        0.68        3.76      2.83 o
  -7 -10   2        6.51        4.28      2.99 o
  -6 -10   2        3.27        5.56      2.55 o
  -5 -10   2        0.02        0.41      1.60 o
  -4 -10   2        2.94        1.94      1.65 o
  -3 -10   2        4.88        3.04      1.76 o
  -2 -10   2       46.56       42.77      3.35 o
  -1 -10   2        4.31        0.48      1.32 o
   0 -10   2        3.36        3.16      1.38 o
   1 -10   2      100.28       86.70      3.97 o
   2 -10   2      421.60      380.95      7.35 o
   3 -10   2       17.55       18.80      3.47 o
   4 -10   2       44.88       45.80      6.19 o
  -7  -9   2       40.18       43.15      5.26 o
  -6  -9   2       40.85       43.27      6.62 o
  -5  -9   2       75.31       84.50      5.72 o
  -4  -9   2      198.62      177.26      7.25 o
  -3  -9   2       63.95       74.02      5.67 o
  -2  -9   2      114.20      106.50      4.19 o
  -1  -9   2      217.36      203.47      4.57 o
   0  -9   2        2.16        0.53      0.93 o
   1  -9   2        5.69        6.80      1.52 o
   2  -9   2      155.28      132.13      4.47 o
   3  -9   2       23.59       14.29      3.03 o
   4  -9   2      149.01      150.33      9.04 o
   5  -9   2        5.60        8.74      3.54 o
  -7  -8   2      118.43      121.08      6.45 o
  -6  -8   2       16.08       16.14      2.98 o
  -5  -8   2       15.56       20.20      3.64 o
  -4  -8   2       59.85       66.60      5.40 o
  -3  -8   2       15.24       14.38      2.52 o
  -2  -8   2       50.37       47.79      2.15 o
  -1  -8   2       31.16       36.24      3.15 o
   0  -8   2      220.42      246.61      4.30 o
   1  -8   2        8.57        4.50      1.31 o
   2  -8   2        3.99        1.87      1.34 o
   3  -8   2       30.25       33.27      3.07 o
   4  -8   2      245.07      230.96      8.49 o
   5  -8   2        8.20        9.29      2.63 o
   6  -8   2        4.95       10.08      5.59 o
  -7  -7   2       12.23       12.94      2.67 o
  -6  -7   2       39.15       33.92      3.35 o
  -5  -7   2      241.06      223.54      7.70 o
  -4  -7   2       91.45       87.50      4.71 o
  -3  -7   2      113.48      110.05      3.81 o
  -2  -7   2      232.30      253.92      5.87 o
  -1  -7   2      739.90      685.88      7.36 o
   0  -7   2       43.46       53.93      1.93 o
   1  -7   2       44.01       45.24      2.31 o
   2  -7   2      401.95      405.06      7.08 o
   3  -7   2       91.93       86.18      4.09 o
   4  -7   2      119.47      108.59      6.46 o
   5  -7   2       31.37       27.34      4.03 o
   6  -7   2      128.77      118.74     10.38 o
  -7  -6   2       16.49       10.43      2.77 o
  -6  -6   2       95.52       92.15      4.52 o
  -5  -6   2       16.48       12.40      1.98 o
  -4  -6   2       13.67       11.08      1.50 o
  -3  -6   2       17.84       20.08      1.95 o
  -2  -6   2     1881.14     1879.28     19.11 o
  -1  -6   2       55.79       57.43      2.00 o
   0  -6   2       80.69       82.12      2.07 o
   1  -6   2      709.62      711.94      7.19 o
   2  -6   2       25.83       25.95      1.95 o
   3  -6   2        6.61        6.24      1.63 o
   4  -6   2       26.36       22.87      3.16 o
   5  -6   2       22.81       14.56      4.28 o
   6  -6   2       31.95       39.06      5.52 o
  -8  -5   2       10.69        7.88      4.57 o
  -7  -5   2       34.67       40.72      5.47 o
  -6  -5   2        0.82        1.05      0.85 o
  -5  -5   2       79.25       77.53      2.99 o
  -4  -5   2        6.05        7.18      1.11 o
  -3  -5   2      548.03      510.54      5.69 o
  -2  -5   2      322.80      303.18      5.42 o
  -1  -5   2      507.16      488.85      5.48 o
   0  -5   2       51.63       69.70      2.07 o
   1  -5   2      431.59      534.93      6.03 o
   2  -5   2      354.76      376.76      4.91 o
   3  -5   2      450.21      490.48      7.66 o
   4  -5   2      129.31      132.67      6.80 o
   5  -5   2        9.26        5.92      2.03 o
   6  -5   2       22.76       28.54      4.36 o
   7  -5   2       17.51       -0.30      3.43 o
  -8  -4   2      138.11      118.87     13.75 o
  -7  -4   2      126.64      138.38      8.78 o
  -6  -4   2        4.88        3.90      1.10 o
  -5  -4   2      375.65      405.52      5.54 o
  -4  -4   2      183.18      177.48      2.78 o
  -3  -4   2        2.89        7.99      0.98 o
  -2  -4   2      862.45      851.65      7.22 o
  -1  -4   2      458.24      429.85      4.34 o
   0  -4   2     1265.78     1303.00      9.81 o
   1  -4   2      460.30      435.82      4.26 o
   2  -4   2      169.17      150.74      2.85 o
   3  -4   2       25.49       38.64      2.42 o
   4  -4   2       78.12       78.45      3.69 o
   5  -4   2        3.20        3.92      1.53 o
   6  -4   2       29.63       33.45      7.41 o
   7  -4   2        4.14        0.99      4.60 o
  -8  -3   2        0.57        1.40      3.52 o
  -7  -3   2      187.18      192.89     11.57 o
  -6  -3   2        0.80        1.09      0.65 o
  -5  -3   2        6.36        5.02      0.91 o
  -4  -3   2       49.83       43.81      1.60 o
  -3  -3   2      939.58      959.87      7.64 o
  -2  -3   2      113.11      101.83      1.87 o
  -1  -3   2      481.15      486.10      4.41 o
   0  -3   2       40.00       42.83      1.27 o
   1  -3   2      127.29      145.03      2.10 o
   2  -3   2       22.01       23.21      1.42 o
   3  -3   2      843.17      902.85     10.22 o
   4  -3   2      700.27      690.61     10.12 o
   5  -3   2      339.81      367.06      8.89 o
   6  -3   2      254.28      263.68     10.84 o
   7  -3   2        8.56       17.42      6.99 o
  -8  -2   2       11.64        7.23      4.37 o
  -7  -2   2       46.93       52.05      3.34 o
  -6  -2   2      497.71      497.32      8.44 o
  -5  -2   2       39.68       34.51      1.61 o
  -4  -2   2       21.93       20.48      1.22 o
  -3  -2   2      772.12      804.25      7.78 o
  -2  -2   2     2669.78     2694.02     17.18 o
  -1  -2   2     4702.88     4479.69     26.34 o
   0  -2   2      772.45      725.83      5.41 o
   1  -2   2      441.06      439.14      3.95 o
   2  -2   2      689.05      655.57      6.28 o
   3  -2   2       19.98       23.40      2.69 o
   4  -2   2       40.20       40.45      2.80 o
   5  -2   2      609.58      666.93     11.83 o
   6  -2   2      136.31      137.27     10.12 o
   7  -2   2        0.99        6.73      4.59 o
   8  -2   2       31.36       20.34      7.81 o
  -8  -1   2        5.81        1.21      2.93 o
  -7  -1   2      169.00      171.36      5.53 o
  -6  -1   2       23.76       21.58      2.62 o
  -5  -1   2       35.42       36.41      1.87 o
  -4  -1   2       45.66       47.18      1.67 o
  -3  -1   2        9.84       10.70      0.86 o
  -2  -1   2     3002.97     2937.51     18.62 o
  -1  -1   2      853.83      838.31      5.91 o
   0  -1   2       14.22       13.01      0.51 o
   1  -1   2      594.92      527.67      4.68 o
   2  -1   2     2515.52     2468.66     16.03 o
   3  -1   2        0.91        1.27      0.54 o
   4  -1   2       72.93       72.21      2.57 o
   5  -1   2       84.36       88.80      5.17 o
   6  -1   2        3.87        4.83      3.31 o
   7  -1   2      276.17      304.06     17.25 o
   8  -1   2       27.26       17.71      5.36 o
  -7   0   2        7.66        6.65      1.94 o
  -6   0   2       37.46       38.65      3.19 o
  -5   0   2       47.28       49.19      3.48 o
  -4   0   2      448.94      441.84      5.64 o
  -3   0   2        4.23        6.07      0.82 o
  -2   0   2     2116.18     2067.82     17.22 o
  -1   0   2        1.36        0.69      0.54 o
   0   0   2      212.77      221.53      2.47 o
   1   0   2     2783.16     2494.40     34.12 o
   2   0   2     2411.44     2546.50     16.32 o
   3   0   2       98.88       94.65      1.77 o
   4   0   2      372.12      396.89      6.99 o
   5   0   2      610.19      631.98     23.81 o
   6   0   2        2.71        3.61      1.89 o
   7   0   2       40.20       44.65      4.67 o
   8   0   2        0.00       -0.77      3.15 o
  -7   1   2       38.46       38.75      3.49 o
  -6   1   2        4.05        3.23      1.51 o
  -5   1   2        6.60        5.76      1.33 o
  -4   1   2       32.01       30.37      1.71 o
  -3   1   2      514.51      467.28      5.94 o
  -2   1   2     1145.96     1176.66      9.89 o
  -1   1   2      421.99      397.96      4.48 o
   0   1   2     1339.77     1257.14      9.37 o
   1   1   2     1784.66     1615.66     10.91 o
   2   1   2       39.70       39.42      1.06 o
   3   1   2        6.90       13.96      1.02 o
   4   1   2      998.75      998.56     10.00 o
   5   1   2      165.76      172.82      4.73 o
   6   1   2       55.25       60.38      3.44 o
   7   1   2        2.32        1.00      2.28 o
   8   1   2        2.56       -1.69      2.59 o
  -7   2   2      167.30      154.91      6.84 o
  -6   2   2        7.57        6.75      1.99 o
  -5   2   2       18.11       20.45      2.93 o
  -4   2   2      584.15      611.38      8.90 o
  -3   2   2      157.45      158.44      3.11 o
  -2   2   2      230.38      246.54      3.96 o
  -1   2   2     4294.55     4145.80     35.35 o
   0   2   2     2694.74     2626.20     14.83 o
   1   2   2      701.09      663.65      4.61 o
   2   2   2     1705.96     1696.83     11.97 o
   3   2   2        2.01        1.63      0.37 o
   4   2   2     8395.49     8690.04     54.72 o
   5   2   2        1.92        1.42      0.70 o
   6   2   2     1071.24     1084.17     13.47 o
   7   2   2       49.02       51.15      4.12 o
   8   2   2        1.77       -0.83      2.95 o
  -7   3   2      212.26      214.52      8.54 o
  -6   3   2       23.79       29.64      8.91 o
  -5   3   2       89.16       88.35      5.01 o
  -4   3   2        2.07        2.21      1.15 o
  -3   3   2      155.48      154.13      3.86 o
  -2   3   2        6.45        6.90      1.12 o
  -1   3   2       32.75       43.29      2.12 o
   0   3   2       96.71       87.59      1.92 o
   1   3   2      221.20      203.10      2.77 o
   2   3   2      226.97      206.43      2.77 o
   3   3   2      707.42      704.55      6.68 o
   4   3   2     1177.06     1208.40      8.58 o
   5   3   2       26.49       26.83      1.63 o
   6   3   2      809.51      825.39     11.00 o
   7   3   2       70.43       71.09      4.74 o
   8   3   2        0.01        2.74      2.97 o
  -7   4   2      450.94      449.48     23.93 o
  -6   4   2       47.76       41.77      4.67 o
  -4   4   2       62.93       53.69     14.50 o
  -3   4   2       23.74       20.55      2.00 o
  -2   4   2      665.79      717.52      8.14 o
  -1   4   2      368.53      372.96      4.12 o
   0   4   2      124.92      105.95      3.20 o
   1   4   2        3.46        2.24      0.52 o
   2   4   2      380.57      394.50      4.14 o
   3   4   2        9.29        9.49      0.89 o
   4   4   2      712.47      738.68      6.81 o
   5   4   2       48.72       48.50      1.52 o
   6   4   2     1214.26     1278.71     13.59 o
   7   4   2       13.96        9.75      2.33 o
   8   4   2      198.57      207.17     10.02 o
  -6   5   2       49.33       53.09      5.57 o
  -5   5   2      317.85      315.97     10.72 o
  -4   5   2       11.14       22.39      5.39 o
  -3   5   2       30.10       26.90      2.99 o
  -2   5   2      788.37      760.29      9.12 o
  -1   5   2       34.31       35.67      1.73 o
   0   5   2      164.82      156.84      2.72 o
   1   5   2       86.38       85.09      1.94 o
   2   5   2      131.47      134.70      2.53 o
   3   5   2       17.45       16.73      1.17 o
   4   5   2       21.74       15.71      1.16 o
   5   5   2        0.62        0.12      0.51 o
   6   5   2      740.87      763.60     10.10 o
   7   5   2       48.09       37.27      4.22 o
   8   5   2      368.75      344.07     14.46 o
  -6   6   2       60.58       54.19      6.00 o
  -5   6   2       77.71       69.73      8.16 o
  -4   6   2        5.60        7.90      3.77 o
  -3   6   2        0.16        1.77      2.03 o
  -2   6   2       74.32       66.96      4.88 o
  -1   6   2       25.13       32.95      1.75 o
   0   6   2        0.53       -0.05      0.55 o
   1   6   2      543.99      537.01      5.73 o
   2   6   2      561.66      528.84      6.00 o
   3   6   2      145.81      141.00      3.80 o
   4   6   2      320.41      304.23      4.80 o
   5   6   2       22.58       24.38      2.28 o
   6   6   2       44.26       48.28      3.80 o
   7   6   2        2.07        2.02      2.15 o
   8   6   2       62.10       64.59     15.19 o
  -4   7   2       17.09        9.74      4.51 o
  -3   7   2      278.38      245.96     14.13 o
  -2   7   2      146.61      131.94      4.61 o
  -1   7   2        9.38       11.08      1.22 o
   0   7   2        0.81       -0.28      0.82 o
   1   7   2      414.18      434.27      5.31 o
   2   7   2        3.15        5.20      1.37 o
   3   7   2       73.25       83.24      3.26 o
   4   7   2       30.50       32.86      3.73 o
   5   7   2      619.28      591.63      9.61 o
   6   7   2       83.88       82.89      5.27 o
   7   7   2       31.01       31.93      4.06 o
   8   7   2       91.30       90.15      9.37 o
  -5   8   2      111.03       97.93     11.38 o
  -4   8   2       66.68       86.51      9.60 o
  -3   8   2       76.61       82.43     11.35 o
  -2   8   2       65.04       61.62      3.79 o
  -1   8   2      385.86      417.24      6.55 o
   0   8   2      207.11      228.13      4.81 o
   1   8   2      183.71      180.50      3.61 o
   2   8   2       36.75       38.28      2.13 o
   3   8   2      212.04      218.52      5.92 o
   4   8   2       90.56       84.14      4.84 o
   5   8   2        6.26        5.74      1.95 o
   6   8   2       51.93       59.96      4.88 o
   7   8   2        0.52        1.35      1.57 o
   8   8   2       83.55       88.13      5.54 o
  -5   9   2       41.48       16.91      8.02 o
  -4   9   2       33.14       36.24      9.36 o
  -3   9   2        0.88        6.10      4.23 o
  -2   9   2       90.17       88.97      4.02 o
  -1   9   2      921.63      911.66     12.69 o
   0   9   2      553.53      567.88      7.61 o
   1   9   2      382.79      376.55      5.69 o
   2   9   2      177.85      162.28      5.18 o
   3   9   2      117.90      101.94      4.02 o
   4   9   2       57.89       67.87      5.52 o
   5   9   2      152.71      161.22      7.21 o
   6   9   2       29.80       31.54      4.17 o
   7   9   2      109.82       99.03      9.89 o
  -4  10   2       18.10       16.24      7.74 o
  -3  10   2       11.26        6.48      5.17 o
  -2  10   2        1.34        1.62      1.73 o
  -1  10   2      135.43      141.93      4.85 o
   0  10   2       18.73       23.01      2.46 o
   1  10   2      160.21      149.66      5.58 o
   2  10   2      176.57      158.62      5.46 o
   3  10   2      107.26       95.75      5.50 o
   4  10   2        6.38        6.30      2.23 o
   5  10   2       16.58       17.50      3.36 o
   6  10   2       21.82       24.62      3.90 o
   7  10   2      100.10       91.69      6.80 o
  -3  11   2       22.54        9.78      6.47 o
  -2  11   2       10.64        5.82      2.75 o
  -1  11   2       72.68       71.44      4.73 o
   0  11   2        0.80        0.22      2.31 o
   1  11   2      214.91      221.44      7.46 o
   2  11   2       11.64       12.79      2.36 o
   3  11   2      128.17      118.29      6.43 o
   4  11   2      145.64      138.70      7.16 o
   5  11   2       17.03       15.37      3.36 o
   6  11   2        0.10        0.22      1.94 o
   7  11   2      119.71      123.59     11.51 o
  -2  12   2        0.19       -2.05      4.95 o
  -1  12   2        7.73        6.63      3.32 o
   0  12   2       35.86       35.52      5.44 o
   1  12   2       21.27       13.20      3.47 o
   2  12   2      191.69      184.89      6.51 o
   3  12   2        1.42        0.98      2.07 o
   4  12   2       34.76       40.25      5.39 o
   5  12   2        0.14        0.42      1.95 o
   6  12   2        2.35        3.66      2.56 o
  -1  13   2       39.32       39.94     10.67 o
   0  13   2        0.37        3.46      2.63 o
   1  13   2       77.41       74.84      6.99 o
   2  13   2       40.80       44.42      4.78 o
   3  13   2       68.01       57.48      7.34 o
   4  13   2       12.83       17.90      3.90 o
   5  13   2        3.53        2.80      2.67 o
   0  14   2       11.49       11.95      6.19 o
   1  14   2       47.15       61.35      7.42 o
   2  14   2        0.28        1.17      2.29 o
   3  14   2       36.13       55.03      7.46 o
   4  14   2        0.71        1.50      2.79 o
  -3 -14   3       46.46       57.04      7.88 o
  -2 -14   3       11.92       10.91      2.99 o
  -1 -14   3       14.01        8.16      2.76 o
   0 -14   3       54.85       68.82      8.02 o
  -4 -13   3       73.35       84.50      7.79 o
  -3 -13   3        1.66        1.73      2.09 o
  -2 -13   3        0.47        1.71      1.98 o
  -1 -13   3        1.27        2.19      1.91 o
   0 -13   3        8.91        7.86      5.95 o
   1 -13   3        1.59        4.83      2.31 o
   2 -13   3       25.24       33.66      5.90 o
  -5 -12   3      350.07      357.98     13.46 o
  -4 -12   3        3.29        7.03      2.85 o
  -3 -12   3       38.99       46.34      5.52 o
  -2 -12   3      125.76      109.11      5.21 o
  -1 -12   3        3.29        4.10      2.16 o
   0 -12   3      189.72      182.47      7.52 o
   1 -12   3        2.01        6.48      2.31 o
   2 -12   3        0.51        4.84      2.70 o
   3 -12   3       27.47       37.53      4.47 o
  -6 -11   3       27.67       26.03      4.44 o
  -5 -11   3      245.94      241.94      9.80 o
  -4 -11   3       30.74       32.18      5.46 o
  -3 -11   3       56.51       53.31      7.33 o
  -2 -11   3        0.91        1.67      1.41 o
  -1 -11   3       14.36        3.51      1.81 o
   0 -11   3       13.05        6.45      2.27 o
   1 -11   3      200.64      169.69      6.24 o
   2 -11   3        3.66        8.31      1.96 o
   3 -11   3      118.54      117.27      7.31 o
   4 -11   3        0.24        2.43      3.66 o
  -6 -10   3       30.24       32.34      5.01 o
  -5 -10   3      169.63      168.09      7.78 o
  -4 -10   3       70.46       75.05      9.02 o
  -3 -10   3       11.84       13.38      2.88 o
  -2 -10   3        1.69        1.23      1.35 o
  -1 -10   3      223.54      198.23      6.28 o
   0 -10   3      291.11      282.25      7.54 o
   1 -10   3        0.02        0.73      1.37 o
   2 -10   3      195.89      193.83      5.28 o
   3 -10   3       29.37       21.26      3.25 o
   4 -10   3       21.14       20.72      5.37 o
  -7  -9   3      319.55      337.40     20.42 o
  -6  -9   3        3.10        1.84      1.80 o
  -5  -9   3        4.10        6.22      2.21 o
  -4  -9   3       51.33       56.68      5.17 o
  -3  -9   3        4.75        2.98      1.67 o
  -2  -9   3       15.79       13.17      2.18 o
  -1  -9   3       21.58       25.60      2.86 o
   0  -9   3       15.72       18.81      1.77 o
   1  -9   3        8.06        9.91      1.72 o
   2  -9   3       17.04       12.52      1.90 o
   3  -9   3      344.60      339.58     10.33 o
   4  -9   3       22.25       21.70      3.41 o
   5  -9   3        0.55        4.23      2.16 o
  -7  -8   3       62.19       59.46      6.79 o
  -6  -8   3       71.91       72.42      5.68 o
  -5  -8   3        0.34        0.57      1.52 o
  -4  -8   3      267.95      254.60      9.60 o
  -3  -8   3      387.69      341.75      9.38 o
  -2  -8   3      143.04      138.62      4.43 o
  -1  -8   3       58.83       55.78      2.14 o
   0  -8   3      380.33      413.60      5.56 o
   1  -8   3      130.95      128.05      3.80 o
   2  -8   3      129.48      119.07      3.96 o
   3  -8   3        3.58        4.66      1.54 o
   4  -8   3       32.70       28.57      3.53 o
   5  -8   3       69.71       75.01      5.70 o
   6  -8   3      116.91       94.46     15.60 o
  -7  -7   3      291.26      267.85     12.07 o
  -6  -7   3      104.84      101.86      5.29 o
  -5  -7   3      304.52      293.55      7.72 o
  -4  -7   3        1.20        1.37      1.28 o
  -3  -7   3      244.91      233.83      5.76 o
  -2  -7   3      135.54      125.54      4.33 o
  -1  -7   3        0.42        1.24      0.66 o
   0  -7   3        6.36       10.20      1.08 o
   1  -7   3        3.28        0.92      0.83 o
   2  -7   3        9.97       10.95      1.69 o
   3  -7   3      225.67      212.17      5.61 o
   4  -7   3      112.70      109.34      4.40 o
   5  -7   3      125.93      127.88      7.28 o
   6  -7   3       27.59       26.05      4.90 o
  -7  -6   3       14.06       12.09      2.56 o
  -6  -6   3      256.00      258.74      6.16 o
  -5  -6   3       13.76       12.46      1.70 o
  -4  -6   3       25.65       30.10      2.15 o
  -3  -6   3        0.39        1.51      0.79 o
  -2  -6   3      101.77      109.07      2.74 o
  -1  -6   3      294.55      289.24      4.02 o
   0  -6   3      223.21      240.44      3.62 o
   1  -6   3       86.26       71.42      2.41 o
   2  -6   3      327.50      308.89      5.13 o
   3  -6   3       20.20       13.94      2.01 o
   4  -6   3      149.04      160.32      5.03 o
   5  -6   3        4.82        3.73      1.86 o
   6  -6   3      147.65      139.50      8.83 o
  -7  -5   3        0.00        0.61      1.07 o
  -6  -5   3        9.94        7.38      1.50 o
  -5  -5   3      132.76      128.98      3.97 o
  -4  -5   3      451.12      486.08      7.50 o
  -3  -5   3      104.86      100.92      2.35 o
  -2  -5   3      178.75      163.78      3.03 o
  -1  -5   3       12.24       21.55      1.11 o
   0  -5   3     1249.87     1356.89     16.52 o
   1  -5   3      182.65      175.94      2.95 o
   2  -5   3      891.79      870.69      7.92 o
   3  -5   3      631.60      649.23      9.33 o
   4  -5   3        6.40        7.51      3.08 o
   5  -5   3        0.81       -1.53      1.19 o
   6  -5   3        2.75        1.84      1.88 o
   7  -5   3        2.27        6.99      7.75 o
  -7  -4   3       54.38       55.06      3.33 o
  -6  -4   3      186.59      186.27      5.17 o
  -5  -4   3        6.21        5.35      1.13 o
  -4  -4   3        7.78        8.66      1.09 o
  -3  -4   3        1.67       13.00      2.39 o
  -2  -4   3       24.09       34.71      1.61 o
  -1  -4   3      461.83      409.24      4.10 o
   0  -4   3      292.15      260.71      3.09 o
   1  -4   3      286.71      267.66      3.25 o
   2  -4   3       21.97       19.78      1.22 o
   3  -4   3        0.49        0.81      0.60 o
   4  -4   3      176.18      167.40      5.16 o
   5  -4   3       93.11       98.26      4.38 o
   6  -4   3      162.76      166.36      6.82 o
   7  -4   3       22.85       28.02     10.63 o
  -7  -3   3       48.95       46.64      3.95 o
  -6  -3   3       76.77       75.51      4.32 o
  -5  -3   3      282.31      291.59      5.59 o
  -4  -3   3        7.56        6.18      0.83 o
  -3  -3   3     1583.64     1595.45     11.35 o
  -2  -3   3       87.08       99.54      2.00 o
  -1  -3   3     1206.59     1177.58      7.74 o
   0  -3   3     4357.36     4345.60     35.26 o
   1  -3   3      615.59      558.67      4.84 o
   2  -3   3        3.96        2.50      0.58 o
   3  -3   3      971.01      952.21      8.56 o
   4  -3   3      455.87      441.72      6.38 o
   5  -3   3        3.32        2.77      1.79 o
   6  -3   3        0.44        1.15      1.71 o
   7  -3   3        2.96        5.16      3.05 o
  -7  -2   3        2.96        4.28      1.55 o
  -6  -2   3       39.63       44.87      4.86 o
  -5  -2   3      864.31      863.21     10.37 o
  -4  -2   3      148.67      155.53      3.00 o
  -3  -2   3        0.59        2.01      0.78 o
  -2  -2   3        8.35        6.05      0.61 o
  -1  -2   3      180.20      179.02      2.08 o
   0  -2   3      155.09      144.66      1.80 o
   1  -2   3      595.68      564.58      4.56 o
   2  -2   3      148.81      155.44      2.72 o
   3  -2   3      538.64      571.22      6.34 o
   4  -2   3        1.72        0.85      0.77 o
   5  -2   3        9.55       11.66      2.16 o
   6  -2   3      103.82      115.54      6.63 o
   7  -2   3       77.29       89.62      7.22 o
   8  -2   3        0.76       -0.60      3.25 o
  -7  -1   3       46.19       46.19      3.44 o
  -6  -1   3       15.54        9.63      2.10 o
  -5  -1   3       76.31       75.55      2.81 o
  -4  -1   3      794.18      804.55      7.83 o
  -3  -1   3       23.80       29.33      1.46 o
  -2  -1   3       66.05       73.96      1.48 o
  -1  -1   3     1085.27     1050.52      7.88 o
   0  -1   3      740.05      735.78      5.16 o
   1  -1   3      594.36      549.29      4.82 o
   2  -1   3      566.38      547.26      5.95 o
   3  -1   3        3.56        1.50      0.56 o
   4  -1   3        0.03        1.00      0.52 o
   5  -1   3       41.05       38.21      1.71 o
   6  -1   3       25.80       26.13      2.11 o
   7  -1   3      158.85      162.42      7.61 o
   8  -1   3       58.46       65.13     10.53 o
  -7   0   3        5.97        6.43      2.17 o
  -6   0   3       25.83       23.81      3.12 o
  -5   0   3      313.08      304.71      7.42 o
  -4   0   3      154.30      162.02      3.99 o
  -3   0   3     1000.43     1021.87      9.76 o
  -2   0   3      252.05      264.18      3.79 o
  -1   0   3      229.68      238.25      2.85 o
   0   0   3     2574.45     2445.85     15.35 o
   1   0   3      919.82      871.07      8.58 o
   2   0   3      568.20      533.11      4.38 o
   3   0   3      256.19      271.76      3.12 o
   4   0   3     1193.88     1252.53     10.09 o
   5   0   3       41.52       44.95      2.80 o
   6   0   3       24.51       22.16      2.62 o
   7   0   3        0.73        3.62      2.06 o
   8   0   3       50.55       64.33      8.07 o
  -7   1   3       12.68        8.62      2.42 o
  -6   1   3       86.92       84.99      5.00 o
  -5   1   3       70.35       66.45      8.84 o
  -4   1   3       26.77       34.73      2.70 o
  -3   1   3      176.00      194.62      4.19 o
  -2   1   3     2264.68     2132.26     17.14 o
  -1   1   3      709.94      713.23      5.72 o
   0   1   3     1181.70     1175.63      9.00 o
   1   1   3      432.60      416.51      3.70 o
   2   1   3     2267.70     2101.22     14.10 o
   3   1   3     1994.20     2010.65     12.34 o
   4   1   3      926.38     1030.25      7.99 o
   5   1   3       52.59       52.32      2.58 o
   6   1   3      146.77      144.68      4.50 o
   7   1   3      326.96      337.71      8.36 o
   8   1   3       28.47       35.86     12.01 o
  -7   2   3       71.05       68.67      5.66 o
  -6   2   3      142.61      142.28      6.70 o
  -5   2   3      169.39      174.39      6.92 o
  -4   2   3        4.45        4.91      1.27 o
  -3   2   3       95.13       93.63      4.18 o
  -2   2   3       53.90       44.52      1.81 o
  -1   2   3      159.32      121.02      2.43 o
   0   2   3     1966.79     2079.27     14.12 o
   1   2   3       93.61       87.09      1.77 o
   2   2   3      122.50      102.80      1.97 o
   3   2   3      427.31      396.69      4.35 o
   4   2   3      574.00      553.61      5.02 o
   5   2   3        5.02        5.04      1.11 o
   6   2   3      885.37      943.03     12.28 o
   7   2   3        0.02        2.24      1.51 o
   8   2   3       32.53       21.69      5.05 o
  -7   3   3      161.73      165.13      7.84 o
  -6   3   3       28.15       35.11      5.02 o
  -5   3   3      397.44      432.02     11.90 o
  -4   3   3       32.14       32.04      4.76 o
  -3   3   3       96.70      109.87      4.17 o
  -2   3   3      128.26      162.21      3.48 o
  -1   3   3        4.94       12.77      0.99 o
   0   3   3     3996.49     4089.56     24.05 o
   1   3   3     2406.64     2357.73     13.95 o
   2   3   3      608.60      592.80      5.14 o
   3   3   3       93.87       90.37      2.13 o
   4   3   3        0.03       -0.08      0.44 o
   5   3   3      124.26      122.72      2.36 o
   6   3   3     1205.89     1283.21     13.78 o
   7   3   3        5.16        5.34      1.99 o
   8   3   3      134.50      129.79     11.64 o
  -6   4   3       84.82       87.25      5.87 o
  -4   4   3       86.33       89.10      5.27 o
  -3   4   3      186.99      195.00      5.26 o
  -2   4   3        0.46        1.75      0.84 o
  -1   4   3      410.15      446.70      5.90 o
   0   4   3       15.04       20.13      1.34 o
   1   4   3       47.34       41.02      1.56 o
   2   4   3      131.77      126.81      2.29 o
   3   4   3      260.46      248.80      3.60 o
   4   4   3        7.90        4.55      0.72 o
   5   4   3       14.08       13.82      1.11 o
   6   4   3      281.27      284.93      5.61 o
   7   4   3        0.22        2.16      1.70 o
   8   4   3      128.17      106.01     10.86 o
  -6   5   3       42.45       33.13      4.66 o
  -5   5   3      677.10      681.75     16.86 o
  -4   5   3       96.83      103.77      5.80 o
  -3   5   3      665.64      692.72     16.64 o
  -2   5   3       48.62       35.63      2.41 o
  -1   5   3       46.74       47.01      2.74 o
   0   5   3       72.94      103.57      2.83 o
   1   5   3       39.71       37.83      1.54 o
   2   5   3      527.38      555.73      5.37 o
   3   5   3        0.90        0.23      0.43 o
   4   5   3      195.02      204.50      3.52 o
   5   5   3       40.19       41.50      1.92 o
   6   5   3      315.65      318.88      6.57 o
   7   5   3        9.40        5.71      2.80 o
   8   5   3      455.52      484.16     23.38 o
  -6   6   3       31.22       36.08      5.26 o
  -5   6   3      310.84      297.87     14.10 o
  -4   6   3       97.31       91.64      5.74 o
  -3   6   3     1435.15     1392.12     43.92 o
  -2   6   3       58.58       60.82      3.51 o
  -1   6   3       14.37       13.39      1.28 o
   0   6   3      416.96      405.10      5.32 o
   1   6   3      119.45      108.57      2.52 o
   2   6   3      446.35      424.44      5.12 o
   3   6   3       41.95       41.83      1.61 o
   4   6   3        2.63        3.24      0.89 o
   5   6   3       20.79       23.60      2.04 o
   6   6   3       40.76       40.85      3.56 o
   7   6   3        5.68        6.36      1.68 o
   8   6   3      663.81      673.31     20.52 o
  -5   7   3       65.71       73.36      8.95 o
  -4   7   3      189.32      182.50     13.60 o
  -3   7   3       61.67       68.79      8.10 o
  -2   7   3       16.80       14.73      3.00 o
  -1   7   3       39.50       49.61      5.63 o
   0   7   3        8.64        8.77      1.17 o
   1   7   3        8.15        8.80      1.10 o
   2   7   3      177.11      162.35      3.34 o
   3   7   3      379.77      366.77      6.98 o
   4   7   3       72.97       67.61      3.37 o
   5   7   3        4.27        4.18      1.14 o
   6   7   3      200.20      206.43      5.90 o
   7   7   3       72.39       65.46      4.77 o
   8   7   3        5.71        5.34      3.21 o
  -5   8   3        2.40        3.67      2.57 o
  -4   8   3      127.37      120.96     11.76 o
  -3   8   3      149.09      143.63     11.81 o
  -2   8   3       57.59       70.58      7.35 o
  -1   8   3      922.54      934.03     13.61 o
   0   8   3      183.44      172.92      3.60 o
   1   8   3       30.78       30.28      2.37 o
   2   8   3      256.35      253.08      4.24 o
   3   8   3       12.40       12.67      2.40 o
   4   8   3      108.56      102.07      4.10 o
   5   8   3        0.01       -0.68      1.26 o
   6   8   3       45.12       53.60      6.74 o
   7   8   3      141.64      130.70      6.50 o
   8   8   3       19.02       23.09      3.38 o
  -4   9   3       38.93       34.06      8.14 o
  -3   9   3      127.60      120.64     11.61 o
  -2   9   3        1.88       -0.54      2.68 o
  -1   9   3      187.11      201.23     10.20 o
   0   9   3      298.92      298.96      5.67 o
   1   9   3      399.29      430.41      7.13 o
   2   9   3      286.56      295.50      7.17 o
   3   9   3      336.97      338.83      7.73 o
   4   9   3       39.94       41.62      4.54 o
   5   9   3      288.11      285.41      9.63 o
   6   9   3        0.81       -0.67      1.57 o
   7   9   3        5.36        1.82      2.02 o
  -4  10   3        0.25       -3.73      4.36 o
  -3  10   3       72.30       99.03     11.49 o
  -2  10   3       37.78       32.90      5.59 o
  -1  10   3       15.82       15.17      3.05 o
   0  10   3        2.70        3.47      1.66 o
   1  10   3      440.01      421.46     10.32 o
   2  10   3      767.45      724.40     12.91 o
   3  10   3       88.10       81.41      5.41 o
   4  10   3      239.88      233.74     11.71 o
   5  10   3        6.33        3.36      2.13 o
   6  10   3       36.99       35.31      7.93 o
   7  10   3       57.22       57.90      5.91 o
  -3  11   3        9.75        2.79      5.59 o
  -2  11   3       36.71       48.39      6.86 o
  -1  11   3        4.13        9.34      2.53 o
   0  11   3       72.33       76.03      7.59 o
   1  11   3       93.48      107.46      6.34 o
   2  11   3       27.23       27.91      3.27 o
   3  11   3       89.93       90.94      6.41 o
   4  11   3       73.03       74.27      7.12 o
   5  11   3      128.56      124.72      7.04 o
   6  11   3       71.75       77.75      8.43 o
   7  11   3       22.86       19.15      5.05 o
  -2  12   3        6.81        2.98      3.08 o
  -1  12   3       54.97       60.36     10.81 o
   0  12   3       26.76       25.05      6.53 o
   1  12   3      197.39      191.66     14.14 o
   2  12   3        6.72        7.19      2.46 o
   3  12   3       29.17       30.92      4.42 o
   4  12   3       60.63       55.01      5.89 o
   5  12   3        4.37        4.31      2.61 o
   6  12   3       38.81       41.82      5.63 o
  -1  13   3       33.50       39.09      9.52 o
   0  13   3        1.42        0.32      2.62 o
   1  13   3        0.71        5.38      4.56 o
   2  13   3       17.20       15.38      3.35 o
   3  13   3       44.85       46.45      5.64 o
   4  13   3       79.38       86.35     10.82 o
   5  13   3        1.17       -0.48      2.41 o
   1  14   3      101.87      106.99      8.54 o
   2  14   3        4.50        3.63      2.92 o
   3  14   3        3.13        2.50      3.12 o
   4  14   3       70.62       73.34     12.71 o
  -2 -14   4       42.93       56.25      5.58 o
  -1 -14   4        4.16        3.60      2.32 o
   0 -14   4        0.17        2.68      2.79 o
  -4 -13   4       39.13       43.94      5.94 o
  -3 -13   4       70.06       77.03     12.99 o
  -2 -13   4       63.19       61.52      6.19 o
  -1 -13   4       51.38       60.96     14.00 o
   0 -13   4      121.81      136.23      8.53 o
   1 -13   4        3.53        7.83      2.51 o
   2 -13   4       16.70       19.32     13.91 o
  -5 -12   4      480.16      446.11     14.10 o
  -4 -12   4       12.55       11.48      3.25 o
  -3 -12   4        1.27        0.72      1.90 o
  -2 -12   4       35.22       40.38      4.45 o
  -1 -12   4       16.79       19.44      3.30 o
   0 -12   4       10.87        8.14      2.61 o
   1 -12   4       16.66       22.88     12.00 o
   2 -12   4      167.97      186.01      8.65 o
   3 -12   4       32.58       39.45      7.61 o
  -6 -11   4      128.62      134.58     10.29 o
  -5 -11   4      614.01      598.94     15.84 o
  -4 -11   4       55.30       70.04      6.52 o
  -3 -11   4      715.69      712.89     16.53 o
  -2 -11   4        2.45        0.91      1.45 o
  -1 -11   4       13.74        9.64      2.51 o
   0 -11   4      117.59      105.38      8.82 o
   1 -11   4        3.36        3.80      1.99 o
   2 -11   4       25.98       18.00      2.36 o
   3 -11   4        1.11        2.26      2.10 o
   4 -11   4        6.54        7.22      2.68 o
  -6 -10   4       27.54       26.41      4.25 o
  -5 -10   4      228.94      212.29      8.88 o
  -4 -10   4       41.01       50.39      5.30 o
  -3 -10   4     1097.00     1030.70     19.66 o
  -2 -10   4       72.72       68.35      4.83 o
  -1 -10   4      100.85       88.84      4.55 o
   0 -10   4       40.69       40.32      4.75 o
   1 -10   4       37.05       26.62      2.90 o
   2 -10   4       15.78       12.19      2.04 o
   3 -10   4        1.40        3.98      1.57 o
   4 -10   4       63.17       69.36      5.61 o
  -6  -9   4        7.44        4.92      3.24 o
  -5  -9   4       97.74       94.17      5.93 o
  -4  -9   4        4.29        5.55      2.50 o
  -3  -9   4     1180.12     1127.56     19.95 o
  -2  -9   4       93.10       84.36      3.86 o
  -1  -9   4      494.96      476.20      9.63 o
   0  -9   4      203.56      221.89      5.20 o
   1  -9   4      407.67      387.90      7.00 o
   2  -9   4      167.33      156.11      4.70 o
   3  -9   4        2.23        4.37      1.73 o
   4  -9   4      131.11      131.01      6.24 o
   5  -9   4        0.33        2.64      2.42 o
  -7  -8   4       73.09       67.36      7.82 o
  -6  -8   4       37.65       46.65      4.99 o
  -5  -8   4      395.34      398.53     11.19 o
  -4  -8   4       38.01       39.19      4.24 o
  -3  -8   4       54.46       62.50      6.64 o
  -2  -8   4      199.43      197.82      5.42 o
  -1  -8   4      280.04      277.66      5.31 o
   0  -8   4        0.03        0.33      1.13 o
   1  -8   4        1.17        0.82      1.11 o
   2  -8   4      353.22      331.90      6.44 o
   3  -8   4       11.59       13.75      2.16 o
   4  -8   4        7.15        6.78      1.84 o
   5  -8   4       38.90       34.48      4.19 o
   6  -8   4       13.88        3.08      2.92 o
  -7  -7   4       30.60       31.41      5.74 o
  -6  -7   4       52.50       66.33     10.06 o
  -5  -7   4       79.44       78.21      4.66 o
  -4  -7   4       36.51       42.51      3.97 o
  -3  -7   4      207.91      204.82      5.82 o
  -2  -7   4      150.66      146.97      5.66 o
  -1  -7   4      300.91      277.41      4.30 o
   0  -7   4      353.35      346.76      5.28 o
   1  -7   4       44.95       40.66      1.98 o
   2  -7   4       17.35       20.38      2.16 o
   3  -7   4      120.84      123.24      4.56 o
   4  -7   4       79.46       85.73      4.24 o
   5  -7   4       21.19       20.48      3.16 o
   6  -7   4        0.07       -0.62      1.92 o
  -7  -6   4        0.01       -0.04      1.28 o
  -6  -6   4       11.46        9.35      1.83 o
  -5  -6   4      532.23      544.12      9.13 o
  -4  -6   4       41.51       42.14      2.89 o
  -3  -6   4      446.43      442.75      6.59 o
  -2  -6   4      118.62      117.85      3.03 o
  -1  -6   4      188.27      178.84      3.00 o
   0  -6   4      119.19      124.24      4.80 o
   1  -6   4       40.27       43.45      2.19 o
   2  -6   4      108.08       86.62      2.95 o
   3  -6   4       40.43       47.95      3.31 o
   4  -6   4      122.10      118.12      4.55 o
   5  -6   4       85.49       88.96      4.40 o
   6  -6   4       61.55       69.76      7.03 o
  -7  -5   4        3.47        1.93      1.56 o
  -6  -5   4        1.78        1.49      1.12 o
  -5  -5   4      351.77      356.12      7.67 o
  -4  -5   4      954.94      957.24     14.92 o
  -3  -5   4      375.17      394.04      5.67 o
  -2  -5   4      272.95      288.28      3.69 o
  -1  -5   4       80.02       76.59      2.49 o
   0  -5   4       81.14       97.59      2.06 o
   1  -5   4       73.87       74.86      1.91 o
   2  -5   4      642.40      651.18      6.74 o
   3  -5   4      110.59      112.03      4.05 o
   4  -5   4      340.21      341.43      7.68 o
   5  -5   4        0.16        1.35      1.57 o
   6  -5   4       12.55        7.14      2.48 o
   7  -5   4       13.89        9.66      2.67 o
  -7  -4   4        6.22        3.18      1.45 o
  -6  -4   4       13.30       12.55      2.15 o
  -5  -4   4       19.39       29.33      2.78 o
  -4  -4   4       15.71       17.61      1.94 o
  -3  -4   4     1404.95     1369.64     11.13 o
  -2  -4   4      881.23      921.43      8.60 o
  -1  -4   4      100.99      118.11      2.31 o
   0  -4   4      257.25      283.06      3.55 o
   1  -4   4      258.62      292.25      3.79 o
   2  -4   4      239.92      248.72      3.65 o
   3  -4   4       54.70       59.66      2.69 o
   4  -4   4       60.12       61.91      3.35 o
   5  -4   4      519.24      511.90      8.88 o
   6  -4   4       15.41       23.05      2.91 o
   7  -4   4       15.43       10.65      2.31 o
  -7  -3   4       10.33       12.21      3.46 o
  -6  -3   4        0.10       -0.56      1.26 o
  -5  -3   4        1.73        1.73      0.98 o
  -4  -3   4      151.20      171.09      3.50 o
  -3  -3   4      639.83      646.16      7.06 o
  -2  -3   4       74.22       81.96      1.70 o
  -1  -3   4      942.24     1065.29      8.15 o
   0  -3   4      529.16      536.52      5.08 o
   1  -3   4      330.84      299.82      3.57 o
   2  -3   4       13.00       17.22      1.01 o
   3  -3   4      149.64      139.50      2.95 o
   4  -3   4       28.90       28.16      1.76 o
   5  -3   4       76.40       90.41      4.20 o
   6  -3   4      133.43      132.39      6.20 o
   7  -3   4        0.10        1.35      2.64 o
  -7  -2   4        0.26        1.28      1.61 o
  -6  -2   4       15.63       17.34      2.55 o
  -5  -2   4       55.47       61.12      3.51 o
  -4  -2   4       24.70       31.63      1.83 o
  -3  -2   4     1721.91     1743.78     14.62 o
  -2  -2   4        0.14       -0.01      0.48 o
  -1  -2   4     2009.36     2079.02     12.78 o
   0  -2   4        0.04        0.52      0.34 o
   1  -2   4      594.19      524.24      4.84 o
   2  -2   4      144.99      122.13      2.29 o
   3  -2   4      250.41      224.47      4.16 o
   4  -2   4       67.84       62.67      2.20 o
   5  -2   4      139.37      154.40      4.22 o
   6  -2   4       57.63       65.02      4.25 o
   7  -2   4       24.56       29.21      4.61 o
   8  -2   4        0.14        3.52      3.61 o
  -7  -1   4        8.56        8.16      1.92 o
  -6  -1   4        9.18       10.26      2.40 o
  -5  -1   4       21.03       20.51      2.61 o
  -4  -1   4      121.98      136.65      3.58 o
  -3  -1   4      385.69      385.31      4.88 o
  -2  -1   4      186.30      198.96      2.73 o
  -1  -1   4      119.39      142.83      2.08 o
   0  -1   4        0.41        1.96      0.63 o
   1  -1   4      104.05      104.69      2.04 o
   2  -1   4        3.69        3.77      1.23 o
   3  -1   4       74.90       65.58      2.12 o
   4  -1   4        8.91       10.61      1.06 o
   5  -1   4       65.18       66.74      2.22 o
   6  -1   4       71.83       81.26      6.97 o
   7  -1   4       51.41       60.01      5.95 o
   8  -1   4       16.24       18.12      4.36 o
  -7   0   4      102.70      111.70      6.13 o
  -6   0   4        3.16        2.02      1.70 o
  -5   0   4      127.28      122.84      5.69 o
  -4   0   4       19.30       23.57      1.87 o
  -3   0   4      236.57      256.77      5.23 o
  -2   0   4       60.21       64.95      1.78 o
  -1   0   4      582.21      586.06      5.35 o
   0   0   4      781.13      730.98      5.96 o
   1   0   4     1173.63     1079.70      9.01 o
   2   0   4     1982.75     1901.70     14.25 o
   3   0   4       60.71       62.99      1.58 o
   4   0   4      265.36      259.55      3.61 o
   5   0   4        0.48       -0.28      0.50 o
   6   0   4       80.03       85.82      2.68 o
   7   0   4        0.95       -0.60      1.68 o
   8   0   4        0.14        5.27      5.93 o
  -7   1   4        0.10       -0.67      1.51 o
  -6   1   4       16.24       14.88      2.88 o
  -5   1   4       72.22       63.74      7.23 o
  -4   1   4        3.10        2.71      1.42 o
  -3   1   4     1044.32     1054.50     16.05 o
  -2   1   4      135.89      135.85      2.58 o
  -1   1   4     1657.51     1650.81     13.44 o
   0   1   4       52.91       69.60      1.49 o
   1   1   4      386.69      391.06      4.74 o
   2   1   4       17.57       20.18      1.37 o
   3   1   4      381.79      395.28      5.14 o
   4   1   4        8.64        5.77      0.70 o
   5   1   4      162.20      163.24      2.89 o
   6   1   4      309.24      324.30      6.70 o
   7   1   4        7.25        8.16      2.67 o
   8   1   4      149.41      135.49      7.14 o
  -7   2   4       15.20       13.31      3.08 o
  -6   2   4        0.60        0.98      2.98 o
  -5   2   4        0.67        0.43      1.40 o
  -4   2   4      385.94      392.86      9.03 o
  -3   2   4     1083.45     1066.39     14.99 o
  -2   2   4      448.84      480.62      6.53 o
  -1   2   4     3348.38     3566.25     25.01 o
   0   2   4       92.59       67.90      1.83 o
   1   2   4       71.41       71.07      1.77 o
   2   2   4       53.31       58.45      1.90 o
   3   2   4        7.44        9.56      0.85 o
   4   2   4      487.12      466.86      6.43 o
   5   2   4      646.52      671.09      6.77 o
   6   2   4      387.26      411.85      7.54 o
   7   2   4        6.43        7.66      2.35 o
   8   2   4      185.02      170.72      7.79 o
  -6   3   4        3.87        5.21      2.84 o
  -5   3   4        1.58        0.95      1.49 o
  -4   3   4       64.64       63.71      4.31 o
  -3   3   4       58.78       62.08      3.31 o
  -2   3   4       32.79       46.82      2.13 o
  -1   3   4      176.96      188.76      3.46 o
   0   3   4      139.88       99.53      2.71 o
   1   3   4      399.29      441.58      4.21 o
   2   3   4        5.42        7.70      0.71 o
   3   3   4       41.23       48.28      1.58 o
   4   3   4        1.60        1.78      0.53 o
   5   3   4        7.20        5.57      1.05 o
   6   3   4       51.61       58.35      3.66 o
   7   3   4       11.37       15.23      3.33 o
   8   3   4      176.14      179.71     13.60 o
  -6   4   4        4.31        4.04      2.09 o
  -5   4   4       45.03       45.88      6.30 o
  -4   4   4       35.75       31.58      4.03 o
  -3   4   4       65.47       70.57      3.57 o
  -2   4   4       29.34       32.41      2.14 o
  -1   4   4      717.07      800.03      8.17 o
   0   4   4      217.59      241.17      3.60 o
   1   4   4      485.35      563.28      5.29 o
   2   4   4      746.72      758.97      6.15 o
   3   4   4      431.57      432.26      5.23 o
   4   4   4       53.76       53.81      1.92 o
   5   4   4       46.81       46.91      2.13 o
   6   4   4       64.75       65.86      2.43 o
   7   4   4       61.14       67.09      9.88 o
   8   4   4      250.69      222.87     15.61 o
  -6   5   4       96.90       72.23      7.24 o
  -5   5   4       14.20       12.68      3.19 o
  -4   5   4      115.32      115.11      6.48 o
  -3   5   4      317.23      319.19      8.48 o
  -2   5   4      102.03       94.94      3.91 o
  -1   5   4       35.46       48.34      2.15 o
   0   5   4        4.60        6.17      0.92 o
   1   5   4      959.58      974.13      9.42 o
   2   5   4      397.80      381.10      4.11 o
   3   5   4      151.22      163.62      3.00 o
   4   5   4        0.55        0.54      0.47 o
   5   5   4      119.49      109.81      3.09 o
   6   5   4       42.71       43.32      2.96 o
   7   5   4        1.02       -0.06      2.13 o
   8   5   4       66.42       55.30      9.82 o
  -5   6   4      134.69      139.29     10.04 o
  -4   6   4       70.55       72.44      5.71 o
  -3   6   4      908.91      925.36     19.81 o
  -2   6   4      855.69      849.18     14.57 o
  -1   6   4       83.48      101.69      3.38 o
   0   6   4       80.92       92.58      2.50 o
   1   6   4       22.78       27.25      2.00 o
   2   6   4      114.85      124.99      2.58 o
   3   6   4      203.48      211.36      3.58 o
   4   6   4      387.77      409.93      6.64 o
   5   6   4       15.68       18.38      1.64 o
   6   6   4       41.32       39.97      3.88 o
   7   6   4       26.68       18.02      2.66 o
   8   6   4       10.13       10.67      3.75 o
  -5   7   4        8.78        8.28      3.52 o
  -4   7   4      109.76      107.29      6.91 o
  -3   7   4      853.81      883.76     20.05 o
  -2   7   4       78.71       81.19      5.97 o
  -1   7   4     3246.82     3202.02     46.62 o
   0   7   4      521.77      527.08      6.73 o
   1   7   4        8.65        9.46      1.22 o
   2   7   4       59.00       54.99      2.44 o
   3   7   4       24.03       28.47      2.02 o
   4   7   4        0.42        2.49      0.98 o
   5   7   4        5.53        4.79      1.36 o
   6   7   4        6.21        6.94      1.40 o
   7   7   4        0.93        0.30      1.57 o
   8   7   4        0.37        1.08      2.56 o
  -5   8   4        1.00       -0.87      2.21 o
  -4   8   4        0.17        2.35      2.06 o
  -3   8   4        1.64        0.09      2.05 o
  -2   8   4      124.33      118.38      7.20 o
  -1   8   4      315.11      318.15      8.19 o
   0   8   4      726.44      736.04      8.66 o
   1   8   4        2.46        3.82      1.17 o
   2   8   4        0.01        0.13      0.81 o
   3   8   4       33.57       39.06      3.22 o
   4   8   4      188.92      196.33      5.57 o
   5   8   4       44.27       41.49      4.40 o
   6   8   4        7.89        7.29      1.77 o
   7   8   4        4.97        5.15      1.57 o
   8   8   4       13.12       12.53      2.72 o
  -4   9   4        2.99        4.06      2.67 o
  -3   9   4        0.13        0.27      2.97 o
  -2   9   4       94.76       86.51     11.65 o
  -1   9   4      208.00      200.40      8.80 o
   0   9   4      134.71      140.84      5.94 o
   1   9   4     2778.93     2732.19     25.40 o
   2   9   4      106.07      106.01      3.68 o
   3   9   4        0.71        1.54      1.05 o
   4   9   4      283.92      280.41      9.39 o
   5   9   4        6.04        4.83      2.00 o
   6   9   4        7.38        6.22      2.32 o
   7   9   4        0.00        0.57      1.87 o
  -3  10   4       35.38       40.41      5.72 o
  -2  10   4        8.29       -0.08      5.40 o
  -1  10   4        0.05        1.02      2.72 o
   0  10   4       13.57       20.10      3.30 o
   1  10   4       27.66       28.64      2.70 o
   2  10   4       38.72       35.08      2.87 o
   3  10   4      115.48      111.95      4.84 o
   4  10   4      241.69      243.47     11.02 o
   5  10   4      303.16      311.48     10.70 o
   6  10   4      162.89      163.28      7.94 o
   7  10   4       60.02       59.63      6.05 o
  -3  11   4        0.33        2.33      2.89 o
  -2  11   4       39.19       45.88      6.94 o
  -1  11   4      157.87      154.34     22.99 o
   0  11   4        0.06        2.65      2.12 o
   1  11   4      169.95      170.03      8.41 o
   2  11   4       20.93       19.78      3.48 o
   3  11   4      653.81      610.56     15.01 o
   4  11   4      190.89      182.93      8.37 o
   5  11   4       30.26       19.74      4.58 o
   6  11   4       68.94       67.51      6.56 o
   7  11   4        1.92        0.90      3.05 o
  -2  12   4      289.43      309.93     18.00 o
  -1  12   4        0.69        2.14      4.67 o
   0  12   4       15.78       21.85      4.75 o
   1  12   4        0.16        1.28      3.57 o
   2  12   4       69.18       74.57      5.47 o
   3  12   4      117.98      132.58      8.91 o
   4  12   4       59.15       61.75      6.24 o
   5  12   4        3.57        1.08      2.32 o
   6  12   4        8.34       10.13      4.07 o
  -1  13   4       24.89       31.04      8.95 o
   0  13   4       88.19       99.42     10.40 o
   1  13   4      182.66      230.39     16.43 o
   2  13   4       42.12       42.98      8.90 o
   3  13   4        1.95        4.83      2.74 o
   4  13   4        9.59        6.48      3.07 o
   5  13   4       46.78       41.29      5.95 o
   1  14   4       68.03       70.21      8.65 o
   2  14   4        1.47        2.91      2.82 o
   3  14   4        5.52        4.14      3.26 o
   4  14   4       13.31       12.08      3.70 o
  -1 -14   5       12.51       20.32      3.76 o
  -4 -13   5        1.34        1.18      2.43 o
  -3 -13   5        0.04        1.40      2.18 o
  -2 -13   5       67.79       70.98      6.83 o
  -1 -13   5       16.27       22.96      3.84 o
   0 -13   5       22.12       38.51      7.01 o
   1 -13   5       30.75       58.29      7.26 o
  -4 -12   5        0.11        1.53      2.07 o
  -3 -12   5       52.57       49.76      5.90 o
  -2 -12   5      159.62      163.10      6.69 o
  -1 -12   5        2.90        2.65      1.79 o
   0 -12   5       19.86       27.82      5.03 o
   1 -12   5      160.77      160.36      7.28 o
   2 -12   5      103.64      134.18      6.16 o
   3 -12   5        0.23        4.02      2.37 o
  -5 -11   5       17.61       14.35      3.55 o
  -4 -11   5        1.28        3.99      2.15 o
  -3 -11   5      370.27      342.64     11.19 o
  -2 -11   5       12.88       13.63      2.38 o
  -1 -11   5        0.79        1.80      1.68 o
   0 -11   5       27.96       33.83      4.20 o
   1 -11   5        7.63        8.44      2.18 o
   2 -11   5        0.48       -0.06      1.94 o
   3 -11   5        4.33        6.38      2.28 o
  -6 -10   5        2.74        3.39      3.95 o
  -5 -10   5      127.95      118.08      6.82 o
  -4 -10   5      149.81      133.09      6.99 o
  -3 -10   5      263.86      261.83      9.32 o
  -2 -10   5      148.77      135.11      5.12 o
  -1 -10   5      949.93      926.28     16.56 o
   0 -10   5      281.85      279.42      8.55 o
   1 -10   5        1.23        3.47      1.52 o
   2 -10   5      170.04      171.67      5.14 o
   3 -10   5       31.23       31.60      3.24 o
   4 -10   5        8.08        5.78      2.46 o
  -6  -9   5       17.02       16.73      4.83 o
  -5  -9   5      352.32      331.65     10.76 o
  -4  -9   5       53.93       63.85     10.33 o
  -3  -9   5      252.50      238.19      8.44 o
  -2  -9   5       81.91       78.17      4.85 o
  -1  -9   5     1420.23     1405.13     30.45 o
   0  -9   5       73.41       64.06      3.86 o
   1  -9   5       64.40       66.25      3.99 o
   2  -9   5       37.31       43.74      3.21 o
   3  -9   5      155.52      144.67      5.23 o
   4  -9   5        9.36        5.69      2.42 o
   5  -9   5        8.84        4.22      2.57 o
  -6  -8   5       96.75      103.21      8.61 o
  -5  -8   5      274.95      266.46     10.49 o
  -4  -8   5       16.19       17.17      2.44 o
  -3  -8   5      132.19      115.62      5.69 o
  -2  -8   5       67.75       72.34      4.55 o
  -1  -8   5     1049.87     1050.00     12.23 o
   0  -8   5       89.14      101.39      3.11 o
   1  -8   5     1493.91     1420.93     15.57 o
   2  -8   5       24.41       21.73      2.34 o
   3  -8   5      250.17      240.41      6.47 o
   4  -8   5       75.98       79.55      6.15 o
   5  -8   5        5.20        8.35      2.85 o
  -7  -7   5       49.58       36.73      8.17 o
  -6  -7   5      216.67      214.73      6.86 o
  -5  -7   5        0.92        2.60      1.27 o
  -4  -7   5       59.44       62.18      5.86 o
  -3  -7   5      719.14      675.25     11.42 o
  -2  -7   5      236.22      222.60      6.03 o
  -1  -7   5      495.01      487.11      6.17 o
   0  -7   5       22.22       22.79      1.72 o
   1  -7   5     1207.54     1168.79     11.28 o
   2  -7   5        7.97        8.86      2.33 o
   3  -7   5       11.70       11.85      2.18 o
   4  -7   5      100.10       95.65      4.48 o
   5  -7   5        0.65        0.79      1.81 o
   6  -7   5       65.38       66.35      6.25 o
  -7  -6   5        4.20        5.55      2.04 o
  -6  -6   5       55.49       49.62      5.71 o
  -5  -6   5       17.68       18.67      2.16 o
  -4  -6   5       80.63       85.35      3.88 o
  -3  -6   5       34.82       39.92      4.48 o
  -2  -6   5        4.00        5.31      1.84 o
  -1  -6   5       48.54       50.60      2.23 o
   0  -6   5      220.48      232.95      4.14 o
   1  -6   5      242.57      232.87      4.19 o
   2  -6   5      217.04      209.60      4.41 o
   3  -6   5       21.27       20.44      2.47 o
   4  -6   5        8.86        7.54      1.90 o
   5  -6   5      286.42      284.30      7.49 o
   6  -6   5       14.07       15.50      3.49 o
  -7  -5   5        0.00       -0.76      1.34 o
  -6  -5   5       49.88       48.33      4.46 o
  -5  -5   5       35.61       38.96      3.73 o
  -4  -5   5        2.53        3.30      1.11 o
  -3  -5   5      117.97      120.35      3.48 o
  -2  -5   5        9.95        6.20      0.87 o
  -1  -5   5      403.85      398.65      4.61 o
   0  -5   5      109.63      103.33      2.26 o
   1  -5   5      607.68      585.80      6.46 o
   2  -5   5      853.99      836.30      8.54 o
   3  -5   5        7.07        7.16      1.34 o
   4  -5   5        2.89        0.98      1.26 o
   5  -5   5        7.40        7.88      2.02 o
   6  -5   5       44.74       43.73      4.71 o
   7  -5   5       10.86       10.08      2.67 o
  -7  -4   5      136.01      134.20      5.79 o
  -6  -4   5        4.17        2.24      1.47 o
  -5  -4   5        0.01        0.42      1.07 o
  -4  -4   5        0.68       -0.03      0.81 o
  -3  -4   5      123.39      141.68      3.65 o
  -2  -4   5     1338.12     1386.98     10.67 o
  -1  -4   5     1390.75     1473.29     10.60 o
   0  -4   5      146.79      163.29      2.72 o
   1  -4   5       43.42       40.01      1.70 o
   2  -4   5        4.75        6.05      0.88 o
   3  -4   5        2.63        2.43      0.92 o
   4  -4   5      352.52      338.15      6.34 o
   5  -4   5        8.09        4.35      1.48 o
   6  -4   5       72.12       78.77      4.34 o
   7  -4   5      175.59      195.03      7.06 o
  -7  -3   5        0.15        0.73      1.63 o
  -6  -3   5        3.08        4.01      1.56 o
  -5  -3   5       78.87       82.19      3.70 o
  -4  -3   5      153.16      164.58      4.75 o
  -3  -3   5        3.38        3.06      0.77 o
  -2  -3   5       67.40       68.00      1.70 o
  -1  -3   5      946.06      961.46      7.91 o
   0  -3   5     1273.02     1381.64      9.34 o
   1  -3   5      196.23      218.12      5.60 o
   2  -3   5       24.26       27.58      1.97 o
   3  -3   5       20.75       22.99      1.45 o
   4  -3   5      207.45      205.08      4.43 o
   5  -3   5       20.98       21.60      2.69 o
   6  -3   5        2.56        2.46      1.41 o
   7  -3   5       87.67       93.20      5.43 o
  -7  -2   5        8.43        8.85      2.40 o
  -6  -2   5        3.79        2.71      1.45 o
  -5  -2   5        1.00        1.98      1.49 o
  -4  -2   5       35.64       42.29      3.35 o
  -3  -2   5        0.01        0.78      0.59 o
  -2  -2   5      320.73      355.13      5.40 o
  -1  -2   5     2008.03     2160.52     13.58 o
   0  -2   5      532.28      552.63      5.55 o
   1  -2   5     4421.50     4584.02     27.71 o
   2  -2   5      497.04      495.35      5.56 o
   3  -2   5      422.49      419.51      5.29 o
   4  -2   5       13.20        6.03      1.26 o
   5  -2   5       65.08       60.68      3.16 o
   6  -2   5        5.94        4.74      1.49 o
   7  -2   5        1.82        1.40      2.40 o
   8  -2   5        3.15       -1.62      2.87 o
  -7  -1   5      101.14      110.14      5.49 o
  -6  -1   5       70.56       79.83      9.65 o
  -5  -1   5       47.81       49.40     11.09 o
  -4  -1   5        7.22        6.00      1.46 o
  -3  -1   5      237.46      256.35      4.54 o
  -2  -1   5      288.38      328.13      4.41 o
  -1  -1   5      858.74      894.22      6.93 o
   0  -1   5     1480.05     1505.93     11.34 o
   1  -1   5     1401.91     1357.90      9.33 o
   2  -1   5       28.26       35.21      2.09 o
   3  -1   5      504.55      484.46      5.53 o
   4  -1   5       52.72       51.06      1.86 o
   5  -1   5       91.84       91.39      2.88 o
   6  -1   5        6.92        5.49      1.39 o
   7  -1   5       54.86       68.48      9.98 o
   8  -1   5        9.16       10.76      3.74 o
  -7   0   5       32.77       25.54      3.96 o
  -6   0   5        0.24       -0.94      1.42 o
  -5   0   5       82.35       74.42     13.93 o
  -4   0   5       26.96       30.06      4.80 o
  -3   0   5       14.51       12.84      1.24 o
  -2   0   5      172.63      185.60      3.17 o
  -1   0   5      121.85      138.24      2.33 o
   0   0   5        0.13       -1.02      0.51 o
   1   0   5      497.96      502.46      6.40 o
   2   0   5     1035.49     1043.74     14.18 o
   3   0   5       17.32       25.48      1.56 o
   4   0   5      115.63      131.57      2.61 o
   5   0   5      424.48      444.14      5.46 o
   6   0   5        5.79        8.05      1.91 o
   7   0   5        2.85        0.78      1.85 o
   8   0   5        1.20        5.13      4.52 o
  -7   1   5        0.86       -0.50      1.73 o
  -6   1   5       77.94       71.46      5.34 o
  -5   1   5      161.55      167.09      7.29 o
  -4   1   5        8.28        6.74      1.86 o
  -3   1   5       77.64       75.39      3.12 o
  -2   1   5      220.82      254.25      3.72 o
  -1   1   5      296.22      329.01      4.51 o
   0   1   5      576.22      610.01      8.43 o
   1   1   5      126.03      113.32      2.61 o
   2   1   5       75.64       86.76      3.17 o
   3   1   5      216.40      207.19      3.83 o
   4   1   5      347.89      326.26      5.17 o
   5   1   5       19.80       15.67      1.44 o
   6   1   5      103.00      100.17      3.19 o
   7   1   5        4.45        3.86      2.13 o
   8   1   5      129.64      122.50      6.78 o
  -6   2   5       40.53       33.25      4.88 o
  -5   2   5        0.08       -1.25      1.56 o
  -4   2   5       27.15       31.04      3.45 o
  -3   2   5       38.26       48.84      3.14 o
  -2   2   5       41.55       29.64      2.22 o
  -1   2   5     1618.00     1686.56     12.87 o
   0   2   5       84.67       79.90      2.25 o
   1   2   5      152.12      158.50      2.60 o
   2   2   5      266.47      272.94      4.52 o
   3   2   5        7.56        7.06      0.77 o
   4   2   5        0.34        0.48      0.59 o
   5   2   5       86.04       83.95      2.64 o
   6   2   5        2.39        1.69      1.26 o
   7   2   5       56.77       66.94      5.60 o
   8   2   5      117.07      115.76      6.65 o
  -6   3   5       14.27       10.03      2.77 o
  -5   3   5        7.75        6.18      2.65 o
  -4   3   5       20.43       26.87      3.71 o
  -3   3   5        3.24        1.87      1.36 o
  -2   3   5       74.50       90.65      4.33 o
  -1   3   5      728.52      757.40      8.24 o
   0   3   5     2351.16     2538.58     18.75 o
   1   3   5     6039.20     6200.63     35.85 o
   2   3   5      408.63      390.15      3.93 o
   3   3   5        6.52        4.52      0.71 o
   4   3   5       55.02       51.84      1.91 o
   5   3   5        3.62        2.35      0.68 o
   6   3   5       59.15       57.30      3.01 o
   7   3   5      205.88      191.99      9.40 o
   8   3   5       42.74       31.83      7.53 o
  -6   4   5        6.46        2.65      2.36 o
  -5   4   5       21.87       10.01      5.42 o
  -4   4   5       42.51       36.72      4.57 o
  -3   4   5       32.69       32.50      3.11 o
  -2   4   5        0.29        0.66      1.37 o
  -1   4   5        3.40       10.11      1.17 o
   0   4   5      279.38      290.91      4.78 o
   1   4   5       15.86       23.05      1.65 o
   2   4   5      106.10       83.21      1.91 o
   3   4   5       37.03       46.42      1.54 o
   4   4   5        4.74        3.25      0.75 o
   5   4   5      141.87      139.72      3.52 o
   6   4   5       16.42       16.02      1.79 o
   7   4   5       29.53       39.32      8.02 o
   8   4   5       30.27       32.17      7.55 o
  -6   5   5       15.80        7.00      8.55 o
  -5   5   5      105.83      116.01     13.57 o
  -4   5   5        5.95        6.57      2.40 o
  -3   5   5       39.63       35.61      4.59 o
  -2   5   5       17.83       17.98      3.25 o
  -1   5   5       90.68       90.59      2.87 o
   0   5   5      117.68      128.61      2.81 o
   1   5   5      508.03      572.80      6.19 o
   2   5   5      377.32      397.78      4.19 o
   3   5   5      576.72      604.55      6.71 o
   4   5   5      191.21      197.30      3.54 o
   5   5   5       71.54       69.59      2.94 o
   6   5   5        3.15        2.09      1.07 o
   7   5   5        2.14        1.11      1.19 o
   8   5   5        0.27        2.50      3.59 o
  -5   6   5       80.72       83.42      6.93 o
  -4   6   5      227.33      219.37     13.04 o
  -3   6   5        0.80        0.85      1.59 o
  -2   6   5       78.47       69.13      4.36 o
  -1   6   5        2.46        3.61      1.21 o
   0   6   5       36.01       47.42      2.05 o
   1   6   5      296.73      301.33      4.87 o
   2   6   5      224.90      236.74      3.93 o
   3   6   5      161.17      169.04      3.56 o
   4   6   5      131.27      120.39      3.03 o
   5   6   5        2.16        2.78      0.92 o
   6   6   5        2.78        3.14      2.10 o
   7   6   5        8.33        9.59      2.13 o
   8   6   5        0.02       -0.16      2.08 o
  -5   7   5       23.40       22.26      5.52 o
  -4   7   5       22.52       28.70      4.56 o
  -3   7   5       10.39        9.48      2.67 o
  -2   7   5        8.98        6.72      2.24 o
  -1   7   5      867.68      893.06     12.70 o
   0   7   5      754.24      776.80      8.65 o
   1   7   5        0.23        0.60      0.94 o
   2   7   5        1.77        1.88      0.85 o
   3   7   5        0.12        1.06      0.85 o
   4   7   5      107.71      106.31      4.34 o
   5   7   5      108.94      120.44      3.69 o
   6   7   5       58.21       54.21      3.15 o
   7   7   5        2.19        0.37      1.09 o
   8   7   5        2.96        5.84      3.32 o
  -4   8   5      230.12      209.64     10.26 o
  -3   8   5        7.78        2.15      2.35 o
  -2   8   5       89.09       83.33      7.25 o
  -1   8   5      960.82      987.66     16.89 o
   0   8   5        8.88        9.93      1.60 o
   1   8   5     2177.71     2198.11     19.26 o
   2   8   5       81.83       82.53      2.91 o
   3   8   5      319.03      337.30      7.33 o
   4   8   5       33.57       36.40      3.11 o
   5   8   5        7.13        5.51      2.64 o
   6   8   5        1.25        0.05      1.06 o
   7   8   5        5.79        8.27      1.87 o
   8   8   5        0.00        1.03      1.82 o
  -4   9   5        0.04        0.93      2.32 o
  -3   9   5       35.62       27.16      4.90 o
  -2   9   5       23.31       23.38      4.33 o
  -1   9   5        1.65        2.78      2.17 o
   0   9   5        0.53        0.52      1.69 o
   1   9   5      577.26      597.22      8.99 o
   2   9   5      679.99      665.78      9.71 o
   3   9   5       28.05       25.89      2.69 o
   4   9   5       30.93       33.67      3.91 o
   5   9   5        5.88        6.70      2.40 o
   6   9   5       71.30       70.97      6.20 o
   7   9   5       14.56        9.66      2.85 o
  -3  10   5       15.77       13.65      3.94 o
  -2  10   5      128.94      132.62      7.08 o
  -1  10   5       43.27       42.03      4.82 o
   0  10   5      323.42      305.78      9.09 o
   1  10   5      186.64      178.00      6.65 o
   2  10   5      191.05      188.77      5.10 o
   3  10   5     1619.62     1639.39     26.94 o
   4  10   5      141.53      134.18      6.93 o
   5  10   5      172.38      171.42      8.04 o
   6  10   5      220.55      221.25      9.46 o
   7  10   5        0.00       -1.90      1.95 o
  -2  11   5       12.91       12.53      3.36 o
  -1  11   5       57.37       74.32     10.26 o
   0  11   5       58.19       57.74      5.40 o
   1  11   5       91.97       90.69      9.89 o
   2  11   5       52.97       59.11      4.43 o
   3  11   5       39.26       37.82      4.76 o
   4  11   5       33.73       32.75      4.72 o
   5  11   5      109.45      106.89      7.62 o
   6  11   5       87.72      101.72      8.20 o
  -1  12   5        6.19        2.68      5.67 o
   0  12   5        0.44       -0.92      3.96 o
   1  12   5        9.22        7.09      4.63 o
   2  12   5       60.50       61.90      6.01 o
   3  12   5       78.46       91.82      8.66 o
   4  12   5        0.37       -0.74      2.24 o
   5  12   5      186.35      174.98      8.88 o
   6  12   5       12.32       15.54      3.93 o
   0  13   5      140.75      156.33     12.85 o
   1  13   5       16.70       10.74      5.41 o
   2  13   5       14.66       14.43      4.02 o
   3  13   5       32.96       27.40      5.51 o
   4  13   5       52.64       53.36      6.78 o
   5  13   5       34.67       40.41      5.71 o
   2  14   5       33.64       47.17      6.49 o
   3  14   5       67.72       74.82     13.03 o
  -3 -13   6        0.05        5.51      3.17 o
  -2 -13   6        9.28       13.94      5.00 o
  -1 -13   6        0.55        4.88      2.48 o
   0 -13   6       32.37       41.24      6.32 o
   1 -13   6       63.38       86.68      6.31 o
  -4 -12   6      140.85      135.59      7.89 o
  -3 -12   6       97.18       94.54      7.20 o
  -2 -12   6        1.08        1.36      2.25 o
  -1 -12   6        9.61       12.82      2.88 o
   0 -12   6       13.96       11.26      3.33 o
   1 -12   6       20.59       26.47      3.97 o
   2 -12   6      184.12      224.99      8.83 o
  -5 -11   6       12.27        9.89      3.14 o
  -4 -11   6        7.14        4.80      2.52 o
  -3 -11   6        5.36        3.37      1.93 o
  -2 -11   6      111.32      104.73      6.25 o
  -1 -11   6       86.10      103.21      9.14 o
   0 -11   6      151.02      170.03      7.12 o
   1 -11   6        0.28        3.71      2.18 o
   2 -11   6      149.19      156.65      5.79 o
   3 -11   6       86.42       82.33      5.35 o
  -5 -10   6        7.04        9.01      2.86 o
  -4 -10   6       10.25        7.47      3.99 o
  -3 -10   6       91.04       92.13      5.77 o
  -2 -10   6       14.00       16.12      3.54 o
  -1 -10   6      180.38      162.70      8.17 o
   0 -10   6       37.49       39.00      4.35 o
   1 -10   6        7.11       10.85      2.10 o
   2 -10   6       20.71       21.49      2.81 o
   3 -10   6       81.37       98.51      5.25 o
   4 -10   6      122.24      116.47      6.33 o
  -6  -9   6       24.32       22.27      7.22 o
  -5  -9   6      104.81      105.41      6.28 o
  -4  -9   6       14.15       14.62      3.11 o
  -3  -9   6      400.43      416.94     11.51 o
  -2  -9   6      139.01      121.67      6.03 o
  -1  -9   6      366.23      334.98     19.02 o
   0  -9   6       11.25       11.75      1.80 o
   1  -9   6      279.64      278.79      6.83 o
   2  -9   6      378.38      364.14      8.40 o
   3  -9   6        0.09        1.11      1.67 o
   4  -9   6       18.90       18.98      2.72 o
   5  -9   6      148.26      143.84      7.00 o
  -6  -8   6       19.90       18.18      2.90 o
  -5  -8   6       82.70       91.64      6.14 o
  -4  -8   6       31.30       38.49      5.44 o
  -3  -8   6      486.92      472.34     10.01 o
  -2  -8   6       47.73       49.57      3.83 o
  -1  -8   6      363.56      336.12      6.79 o
   0  -8   6      637.54      639.32      8.77 o
   1  -8   6     1607.95     1593.24     17.23 o
   2  -8   6      205.13      197.06      5.87 o
   3  -8   6       98.97       96.46      4.44 o
   4  -8   6        7.30        6.43      1.97 o
   5  -8   6        3.22        4.97      2.47 o
  -6  -7   6        1.24        1.01      1.44 o
  -5  -7   6        1.61        1.34      1.36 o
  -4  -7   6      148.97      146.28      4.83 o
  -3  -7   6      871.87      837.48     13.35 o
  -2  -7   6      121.85      105.68      4.41 o
  -1  -7   6      201.62      187.43      6.54 o
   0  -7   6        0.68        0.66      1.00 o
   1  -7   6     1025.79     1041.65     12.54 o
   2  -7   6        6.73        8.92      1.84 o
   3  -7   6     1354.64     1325.16     16.60 o
   4  -7   6        0.16        0.49      1.49 o
   5  -7   6        2.21        0.77      1.56 o
   6  -7   6       38.85       42.82      5.39 o
  -6  -6   6       34.79       38.55      6.26 o
  -5  -6   6       32.02       32.00      3.69 o
  -4  -6   6      271.73      262.05      6.77 o
  -3  -6   6       75.65       79.70      3.83 o
  -2  -6   6      195.41      185.18      4.89 o
  -1  -6   6      198.08      199.32      3.87 o
   0  -6   6      271.43      273.68      4.02 o
   1  -6   6      528.83      524.82      6.22 o
   2  -6   6      525.08      493.74      7.09 o
   3  -6   6     2419.84     2421.18     30.50 o
   4  -6   6       89.96       96.95      4.68 o
   5  -6   6       78.71       88.44      4.68 o
   6  -6   6       59.63       51.06      5.57 o
  -6  -5   6        0.23        0.38      1.70 o
  -5  -5   6        0.09        0.57      1.28 o
  -4  -5   6       12.99       13.91      2.67 o
  -3  -5   6        1.68        1.63      0.98 o
  -2  -5   6      521.00      518.06      9.83 o
  -1  -5   6      491.76      487.14      5.55 o
   0  -5   6       19.16       18.56      1.27 o
   1  -5   6        7.53        7.54      0.95 o
   2  -5   6       13.48       13.27      1.56 o
   3  -5   6       52.70       55.35      2.88 o
   4  -5   6      122.84      120.83      5.15 o
   5  -5   6      162.60      157.62      5.46 o
   6  -5   6        0.67        0.56      1.63 o
   7  -5   6       41.39       39.97      4.74 o
  -7  -4   6       32.49       31.99      4.40 o
  -6  -4   6       19.80       25.70      3.87 o
  -5  -4   6       56.56       70.96      4.38 o
  -4  -4   6       67.70       62.48      3.44 o
  -3  -4   6      143.75      137.14      3.77 o
  -2  -4   6       65.51       61.82      1.95 o
  -1  -4   6       63.98       70.74      2.10 o
   0  -4   6       56.77       71.35      2.00 o
   1  -4   6       18.34       16.49      1.64 o
   2  -4   6      181.79      164.97      3.49 o
   3  -4   6       65.80       71.86      2.80 o
   4  -4   6       60.38       59.05      3.20 o
   5  -4   6      133.44      137.26      4.94 o
   6  -4   6       51.61       55.08      4.06 o
   7  -4   6       10.91        8.94      2.65 o
  -7  -3   6        0.01        0.54      1.80 o
  -6  -3   6        6.40        3.96      2.02 o
  -5  -3   6       63.04       68.51      4.90 o
  -4  -3   6       20.85       16.75      2.15 o
  -3  -3   6       17.72       17.87      1.42 o
  -2  -3   6        1.23        3.04      0.65 o
  -1  -3   6       80.29       99.66      2.14 o
   0  -3   6     1143.10     1250.13      8.94 o
   1  -3   6      891.50      935.08      8.03 o
   2  -3   6      102.03      101.62      2.47 o
   3  -3   6       95.85       94.38      3.80 o
   4  -3   6       22.48       23.73      2.02 o
   5  -3   6       20.60       24.43      2.62 o
   6  -3   6      137.57      127.08      4.88 o
   7  -3   6        9.06       10.57      2.28 o
  -7  -2   6        3.34        6.72      2.61 o
  -6  -2   6        1.79        1.48      1.47 o
  -5  -2   6       26.50       30.16      3.90 o
  -4  -2   6        3.84        3.01      1.35 o
  -3  -2   6        7.65        7.10      2.35 o
  -2  -2   6      586.79      593.51      6.40 o
  -1  -2   6        2.26        1.45      0.73 o
   0  -2   6      233.76      231.04      3.14 o
   1  -2   6      784.08      810.95      7.16 o
   2  -2   6     1840.09     1916.11     15.06 o
   3  -2   6      201.03      186.22      3.55 o
   4  -2   6        2.24        2.01      0.95 o
   5  -2   6       35.32       35.14      2.97 o
   6  -2   6       28.53       30.51      3.36 o
   7  -2   6        5.59        7.94      1.69 o
   8  -2   6        0.24        2.38      4.76 o
  -6  -1   6       57.50       61.87      5.96 o
  -5  -1   6       29.99       36.44      4.33 o
  -4  -1   6       12.38        8.84      2.39 o
  -3  -1   6      159.82      152.58      4.84 o
  -2  -1   6       10.17       12.14      1.06 o
  -1  -1   6        8.93        9.90      1.05 o
   0  -1   6      265.77      306.80      3.95 o
   1  -1   6     1568.20     1703.16     11.64 o
   2  -1   6      142.07      157.06      2.82 o
   3  -1   6     3982.37     3943.17     34.23 o
   4  -1   6      223.52      239.18      5.18 o
   5  -1   6       34.38       40.39      4.03 o
   6  -1   6      118.56      112.41      4.34 o
   7  -1   6       21.40       26.36      4.40 o
   8  -1   6        3.76        6.25      4.12 o
  -6   0   6      248.78      270.20     10.15 o
  -5   0   6       75.11       74.52     11.30 o
  -4   0   6       41.64       42.29      4.46 o
  -3   0   6        0.65        2.06      0.85 o
  -2   0   6     1077.86     1041.61      9.98 o
  -1   0   6        1.65        1.10      0.46 o
   0   0   6      428.30      511.36      5.57 o
   1   0   6      367.65      358.92      4.62 o
   2   0   6      183.80      172.73      3.54 o
   3   0   6       65.80       60.20      2.54 o
   4   0   6      221.38      220.41      4.46 o
   5   0   6       11.62       11.68      1.63 o
   6   0   6       12.63       15.40      1.99 o
   7   0   6       30.56       28.99      5.42 o
   8   0   6       10.42       17.05      4.17 o
  -6   1   6      196.25      198.77      8.86 o
  -5   1   6      165.08      159.33      6.79 o
  -4   1   6       69.45       82.71      4.85 o
  -3   1   6      163.89      149.80      6.29 o
  -2   1   6        5.11        6.93      0.91 o
  -1   1   6      103.68       93.07      2.90 o
   0   1   6       17.26       13.77      1.20 o
   1   1   6       13.72       12.79      1.18 o
   2   1   6       31.60       26.06      1.70 o
   3   1   6        4.86        7.18      1.50 o
   4   1   6      347.44      365.70      5.87 o
   5   1   6       79.26       73.41      3.21 o
   6   1   6       64.93       65.15      5.84 o
   7   1   6       31.81       37.27      5.27 o
   8   1   6       35.87       25.84      5.14 o
  -6   2   6       60.98       64.57      7.33 o
  -5   2   6       16.12       20.53      3.60 o
  -4   2   6      140.99      136.11      6.45 o
  -3   2   6       59.65       61.02      3.67 o
  -2   2   6        7.17        8.60      1.54 o
  -1   2   6       80.73       72.07      2.24 o
   0   2   6       73.96       57.27      1.79 o
   1   2   6       11.37        7.24      1.27 o
   2   2   6      438.41      462.62      5.54 o
   3   2   6      121.38      118.06      3.10 o
   4   2   6       17.50       19.97      1.64 o
   5   2   6       27.81       29.21      3.33 o
   6   2   6        0.27       -0.06      0.99 o
   7   2   6        1.11       -2.42      4.43 o
   8   2   6      120.83      127.15      8.71 o
  -6   3   6        2.63        3.11      2.44 o
  -5   3   6       24.66       21.76      3.89 o
  -4   3   6        3.35        2.76      1.99 o
  -3   3   6       87.78       75.03      4.04 o
  -2   3   6       10.99       10.54      1.92 o
  -1   3   6      600.64      645.73      9.25 o
   0   3   6        2.64        0.85      0.75 o
   1   3   6     1131.16     1148.22     10.30 o
   2   3   6      159.59      156.25      2.66 o
   3   3   6       13.79       12.73      1.08 o
   4   3   6        8.47        6.00      1.27 o
   5   3   6      119.53      122.74      4.12 o
   6   3   6        8.21        6.43      1.46 o
   7   3   6       14.90       16.47      6.08 o
   8   3   6       13.91       13.38      5.01 o
  -6   4   6        3.28        2.78      3.54 o
  -5   4   6        7.02        1.74      2.09 o
  -4   4   6      182.12      159.35      7.92 o
  -3   4   6      273.85      296.28      8.74 o
  -2   4   6      284.79      297.24      7.08 o
  -1   4   6       26.36       23.78      2.42 o
   0   4   6      248.70      279.70      4.87 o
   1   4   6      587.55      620.75      6.02 o
   2   4   6      712.46      804.28      7.29 o
   3   4   6     3808.18     3793.56     30.05 o
   4   4   6      367.30      387.81      6.90 o
   5   4   6        0.11        0.16      0.85 o
   6   4   6       33.33       34.58      2.65 o
   7   4   6       18.52       19.42      5.23 o
   8   4   6       20.36       15.23      5.65 o
  -5   5   6        8.54        4.25      4.18 o
  -4   5   6       30.17       32.78      5.16 o
  -3   5   6        6.27        2.05      1.75 o
  -2   5   6      185.71      177.54      5.74 o
  -1   5   6       48.56       55.04      3.62 o
   0   5   6       41.72       51.25      2.74 o
   1   5   6      120.01      141.42      2.96 o
   2   5   6        7.81        9.14      0.93 o
   3   5   6      191.79      184.65      3.77 o
   4   5   6        7.05       10.05      1.50 o
   5   5   6      144.56      154.62      4.53 o
   6   5   6       47.95       48.32      3.33 o
   7   5   6        3.44        2.02      1.42 o
   8   5   6        0.75       -0.25      3.30 o
  -5   6   6       29.22       20.95      4.29 o
  -4   6   6       46.04       45.18      7.14 o
  -3   6   6       43.06       45.31      5.45 o
  -2   6   6      441.15      407.47     10.17 o
  -1   6   6       85.17       94.07      4.30 o
   0   6   6      215.75      232.59      4.57 o
   1   6   6       26.51       22.61      1.86 o
   2   6   6        7.33       10.35      1.13 o
   3   6   6      231.51      244.61      4.51 o
   4   6   6      142.38      164.44      4.31 o
   5   6   6      575.98      584.23      8.61 o
   6   6   6      139.07      145.12      6.58 o
   7   6   6        0.00        0.81      1.50 o
   8   6   6       43.00       39.54      9.03 o
  -4   7   6       43.96       34.34      5.26 o
  -3   7   6      134.02      139.98      7.93 o
  -2   7   6      476.05      452.50     13.73 o
  -1   7   6        4.01        1.59      1.70 o
   0   7   6      300.71      320.24      8.40 o
   1   7   6       90.69       86.54      3.17 o
   2   7   6      208.87      208.94      4.39 o
   3   7   6       20.57       19.29      1.99 o
   4   7   6       16.66       22.67      3.31 o
   5   7   6       53.60       52.03      2.93 o
   6   7   6       64.27       61.79      3.34 o
   7   7   6       51.15       49.53      3.34 o
   8   7   6        2.01        2.17      1.76 o
  -4   8   6        5.43       10.23      3.20 o
  -3   8   6        4.15        6.17      2.72 o
  -2   8   6        1.62        3.27      2.29 o
  -1   8   6       82.99       69.36      4.72 o
   0   8   6      157.73      156.53      4.39 o
   1   8   6      168.57      163.01      4.49 o
   2   8   6      398.62      391.68      6.34 o
   3   8   6       24.92       23.56      2.20 o
   4   8   6        3.91        4.15      1.38 o
   5   8   6        6.10        5.98      1.88 o
   6   8   6       67.37       72.30      4.05 o
   7   8   6        6.69        4.92      2.47 o
  -3   9   6        5.01        3.85      2.65 o
  -2   9   6      328.20      306.00     24.86 o
  -1   9   6      156.40      144.43      7.81 o
   0   9   6      355.49      348.72      9.69 o
   1   9   6     1042.55     1071.52     15.07 o
   2   9   6      121.59      119.39      3.72 o
   3   9   6     1239.06     1276.86     17.12 o
   4   9   6       19.75       21.48      4.16 o
   5   9   6       94.21      103.98      8.90 o
   6   9   6        0.14       -0.36      1.70 o
   7   9   6        1.38        0.21      1.87 o
  -3  10   6        1.24        4.61      3.16 o
  -2  10   6        9.55        8.83      3.26 o
  -1  10   6      103.31      100.37      6.13 o
   0  10   6        3.60        3.50      2.93 o
   1  10   6        5.27        7.56      2.29 o
   2  10   6        7.92       13.45      4.71 o
   3  10   6      737.65      787.86     13.13 o
   4  10   6      243.80      258.21      8.80 o
   5  10   6       20.70       16.72      3.56 o
   6  10   6      173.82      160.88      8.24 o
   7  10   6       48.36       41.48      6.91 o
  -2  11   6       30.67       31.65      5.59 o
  -1  11   6        5.41        5.23      6.17 o
   0  11   6      337.38      378.10     13.47 o
   1  11   6        0.12        3.40      3.74 o
   2  11   6        8.31        9.72      3.23 o
   3  11   6      352.47      378.95     10.61 o
   4  11   6      246.78      249.11      9.96 o
   5  11   6     1088.63     1133.84     23.24 o
   6  11   6      182.50      172.20      8.93 o
  -1  12   6       69.55       84.22     12.31 o
   0  12   6        5.40       13.57      5.75 o
   1  12   6       64.47       86.27     12.29 o
   2  12   6       11.29       11.98      3.63 o
   3  12   6       42.64       45.65      5.52 o
   4  12   6       26.58       24.14      4.54 o
   5  12   6      352.44      360.92     12.89 o
   6  12   6       45.95       35.14      6.52 o
   1  13   6       19.58       12.57      5.48 o
   2  13   6        3.51        6.54      3.45 o
   3  13   6       60.07       76.52     13.21 o
   4  13   6       18.50        9.92      3.67 o
  -2 -13   7        3.90        8.46      3.15 o
  -1 -13   7        0.02        1.77      2.09 o
   0 -13   7        0.07        1.89      2.10 o
  -3 -12   7      216.24      224.54      9.76 o
  -2 -12   7       74.22       93.72      8.04 o
  -1 -12   7      154.86      149.40      7.11 o
   0 -12   7        1.66        5.28      2.26 o
   1 -12   7        7.64       12.83      3.04 o
   2 -12   7       12.57       20.12      3.75 o
  -4 -11   7        0.87        4.60      2.36 o
  -3 -11   7       19.00       14.13      3.30 o
  -2 -11   7      223.88      193.34     10.53 o
  -1 -11   7       34.39       51.74      5.23 o
   0 -11   7       74.14       82.66      7.82 o
   1 -11   7        1.60        0.69      4.29 o
   2 -11   7       17.54       19.59      4.21 o
   3 -11   7        2.25        2.14      2.53 o
  -5 -10   7       22.93       30.57      7.40 o
  -4 -10   7       15.38       14.82      3.31 o
  -3 -10   7      221.09      198.73      8.42 o
  -2 -10   7       25.20       28.77      4.00 o
  -1 -10   7       10.58       10.97      2.80 o
   0 -10   7       52.10       63.55      5.25 o
   1 -10   7       84.60       90.81      5.23 o
   2 -10   7       68.18       68.73      5.01 o
   3 -10   7        0.00        1.26      1.91 o
   4 -10   7      110.24      125.67      6.18 o
  -5  -9   7      229.48      241.57      9.29 o
  -4  -9   7        0.10        0.93      1.49 o
  -3  -9   7        0.05        2.45      1.86 o
  -2  -9   7       70.42       66.05      5.32 o
  -1  -9   7       46.87       57.96      5.22 o
   0  -9   7      226.04      227.99      6.05 o
   1  -9   7        0.38        2.27      2.15 o
   2  -9   7       12.01        8.96      2.11 o
   3  -9   7        2.32        4.79      2.20 o
   4  -9   7        0.01        4.19      1.99 o
   5  -9   7        0.81       -0.40      2.84 o
  -6  -8   7       17.59       20.20      3.46 o
  -5  -8   7       41.84       37.37      3.80 o
  -4  -8   7       60.04       55.98      5.35 o
  -3  -8   7       18.06       16.41      2.51 o
  -2  -8   7        1.66        0.95      1.21 o
  -1  -8   7     1785.12     1700.47     18.82 o
   0  -8   7        0.66        2.12      1.31 o
   1  -8   7      107.98      104.39      4.06 o
   2  -8   7        0.11        1.19      1.62 o
   3  -8   7        6.64        5.55      2.09 o
   4  -8   7      321.10      321.64      8.35 o
   5  -8   7        3.35        2.20      1.98 o
  -6  -7   7       68.48       79.35      8.59 o
  -5  -7   7        2.28        2.32      1.49 o
  -4  -7   7        6.98        6.57      1.83 o
  -3  -7   7      317.38      289.24      7.20 o
  -2  -7   7        5.69        6.17      1.54 o
  -1  -7   7     1078.19     1039.32     14.15 o
   0  -7   7       35.90       37.96      2.48 o
   1  -7   7      311.17      298.39      5.62 o
   2  -7   7      249.19      248.56      6.39 o
   3  -7   7      320.47      333.40      8.56 o
   4  -7   7        5.81        5.66      1.99 o
   5  -7   7       35.13       28.95      3.45 o
   6  -7   7        1.94       -0.68      3.78 o
  -6  -6   7       17.91       14.83      4.62 o
  -5  -6   7        1.95        4.54      1.89 o
  -4  -6   7       34.96       35.24      3.74 o
  -3  -6   7       90.71       87.93      3.96 o
  -2  -6   7      400.51      382.86      6.69 o
  -1  -6   7      237.86      238.79      4.54 o
   0  -6   7      118.45      112.57      3.17 o
   1  -6   7      438.65      417.66      5.65 o
   2  -6   7        6.01        6.25      1.36 o
   3  -6   7      741.19      743.77     11.32 o
   4  -6   7        4.65        6.91      1.99 o
   5  -6   7      233.02      241.32      7.67 o
   6  -6   7        3.45        2.86      2.35 o
  -6  -5   7      194.09      204.86     12.40 o
  -5  -5   7        0.00        1.61      1.44 o
  -4  -5   7       32.80       32.24      3.50 o
  -3  -5   7      165.68      156.24      4.32 o
  -2  -5   7      251.31      239.33      6.72 o
  -1  -5   7      160.35      178.05      3.42 o
   0  -5   7       35.51       38.02      2.23 o
   1  -5   7      176.73      178.38      3.46 o
   2  -5   7       15.64       14.60      1.68 o
   3  -5   7      649.39      643.99      9.36 o
   4  -5   7      183.01      168.42      5.99 o
   5  -5   7     1252.59     1332.01     17.41 o
   6  -5   7       14.11        9.16      2.69 o
   7  -5   7      100.51      114.98     11.16 o
  -6  -4   7      224.61      242.32     21.83 o
  -5  -4   7       28.49       31.64      4.35 o
  -4  -4   7        0.04        0.43      1.11 o
  -3  -4   7       69.12       68.93      2.93 o
  -2  -4   7       22.59       21.91      2.45 o
  -1  -4   7        0.26       -0.53      0.59 o
   0  -4   7      705.81      691.58      6.81 o
   1  -4   7      527.17      528.76      6.86 o
   2  -4   7       15.53       14.74      1.59 o
   3  -4   7       14.57       12.22      1.74 o
   4  -4   7       17.29        8.71      3.48 o
   5  -4   7      264.41      284.54      7.09 o
   6  -4   7        5.24        5.25      1.93 o
   7  -4   7       49.16       46.37      4.41 o
  -6  -3   7      153.87      140.42      9.52 o
  -5  -3   7       42.11       47.45      4.34 o
  -4  -3   7       28.00       27.51      2.83 o
  -3  -3   7       25.26       31.58      2.70 o
  -2  -3   7        5.99        8.43      1.06 o
  -1  -3   7     1073.02     1036.73      8.73 o
   0  -3   7        3.37        4.64      0.71 o
   1  -3   7      223.45      218.81      3.76 o
   2  -3   7      110.56      103.85      3.18 o
   3  -3   7        1.93        3.42      1.10 o
   4  -3   7       29.08       25.37      2.29 o
   5  -3   7       99.45      113.22      4.53 o
   6  -3   7        1.88        2.28      1.34 o
   7  -3   7      156.77      160.51      5.80 o
  -6  -2   7        1.40        1.59      1.72 o
  -5  -2   7       11.26        7.73      2.17 o
  -4  -2   7       55.50       61.76      5.61 o
  -3  -2   7      207.89      190.89      5.83 o
  -2  -2   7       73.79       63.67      2.26 o
  -1  -2   7        4.19        2.97      1.06 o
   0  -2   7      151.67      169.17      2.85 o
   1  -2   7       30.71       44.92      1.51 o
   2  -2   7      747.65      769.15      8.14 o
   3  -2   7        1.62        5.26      1.14 o
   4  -2   7        0.22       -0.31      1.35 o
   5  -2   7       66.03       60.84      4.04 o
   6  -2   7        4.85        1.79      2.20 o
   7  -2   7       89.41      100.24      5.18 o
  -6  -1   7       78.70       79.93      6.53 o
  -5  -1   7       65.05       71.58      6.75 o
  -4  -1   7       51.30       52.93      5.29 o
  -3  -1   7      181.52      182.43      5.30 o
  -2  -1   7      100.98       95.36      3.99 o
  -1  -1   7      519.95      501.50      5.51 o
   0  -1   7      199.82      202.63      3.36 o
   1  -1   7       40.22       42.66      1.51 o
   2  -1   7       38.22       41.84      1.79 o
   3  -1   7        1.50        1.76      0.85 o
   4  -1   7      264.57      271.83      8.07 o
   5  -1   7        9.26        9.61      1.95 o
   6  -1   7        6.42        5.86      1.82 o
   7  -1   7        1.24        1.57      1.58 o
   8  -1   7       10.06       19.64      5.86 o
  -6   0   7      112.95      123.34      7.43 o
  -5   0   7       14.63       16.61      3.01 o
  -4   0   7       39.95       41.69      4.32 o
  -3   0   7      346.94      367.99      9.60 o
  -2   0   7        8.38        5.38      1.24 o
  -1   0   7       88.05       96.73      2.27 o
   0   0   7      196.52      181.17      4.03 o
   1   0   7        3.34        1.67      0.69 o
   2   0   7      182.36      206.92      3.86 o
   3   0   7     1394.24     1414.25     24.06 o
   4   0   7      296.12      324.51      7.65 o
   5   0   7      568.64      567.17     10.96 o
   6   0   7       58.88       58.90      6.73 o
   7   0   7       68.24       73.43     13.89 o
   8   0   7        5.64        3.92      4.01 o
  -6   1   7      217.47      197.88     10.15 o
  -5   1   7        2.69        3.92      2.15 o
  -4   1   7      368.31      373.08     10.23 o
  -3   1   7      501.33      493.28     11.43 o
  -2   1   7       25.64       29.50      2.19 o
  -1   1   7      114.91      129.30      7.12 o
   0   1   7      569.14      575.36      5.96 o
   1   1   7       53.85       58.43      2.07 o
   2   1   7        0.39        0.96      0.78 o
   3   1   7        0.14        0.72      0.63 o
   4   1   7       47.30       49.57      2.94 o
   5   1   7       11.65       13.99      2.36 o
   6   1   7      161.37      160.18      5.64 o
   7   1   7        0.45        0.14      1.15 o
   8   1   7        0.16        1.71      4.17 o
  -6   2   7      113.37      123.94      7.71 o
  -5   2   7       48.83       43.56      5.36 o
  -4   2   7      212.44      216.80     10.84 o
  -3   2   7      103.44      117.96      7.72 o
  -2   2   7      306.24      318.76     10.59 o
  -1   2   7      137.48      128.32      3.62 o
   0   2   7       11.84        6.63      0.97 o
   1   2   7      323.70      297.77      4.98 o
   2   2   7        1.38        4.86      0.94 o
   3   2   7       17.98       17.37      1.68 o
   4   2   7       25.85       26.85      2.26 o
   5   2   7      127.45      133.10      5.16 o
   6   2   7      325.44      339.32      8.36 o
   7   2   7        0.15        0.99      1.23 o
   8   2   7       93.29       71.25     12.66 o
  -5   3   7        9.82       13.59      3.44 o
  -4   3   7      110.86      105.75      6.60 o
  -3   3   7       20.66       20.93      3.43 o
  -2   3   7       18.21       19.06      2.98 o
  -1   3   7      373.15      361.69      6.07 o
   0   3   7        7.72       13.79      1.31 o
   1   3   7      201.42      189.13      3.63 o
   2   3   7        5.65        9.38      0.91 o
   3   3   7       67.85       61.85      2.62 o
   4   3   7       66.77       77.33      3.29 o
   5   3   7       10.16       11.42      1.76 o
   6   3   7        0.81        1.33      1.25 o
   7   3   7        9.66       11.05      2.08 o
   8   3   7      128.13      135.83     12.43 o
  -5   4   7       15.92       12.34      3.48 o
  -4   4   7        0.67       -2.53      1.49 o
  -3   4   7       90.04       91.84      5.40 o
  -2   4   7      227.90      243.11      7.90 o
  -1   4   7      518.65      474.36     10.75 o
   0   4   7      137.87      163.59      5.18 o
   1   4   7      762.95      821.13      7.56 o
   2   4   7       41.12       34.66      1.72 o
   3   4   7       50.92       51.48      2.54 o
   4   4   7       29.92       30.73      2.70 o
   5   4   7        0.40        0.46      0.96 o
   6   4   7        6.46        3.25      1.53 o
   7   4   7        0.02        1.28      1.51 o
   8   4   7        3.12        3.52      3.86 o
  -5   5   7        7.45        4.78      2.80 o
  -4   5   7       26.37       23.21      4.36 o
  -3   5   7       38.64       36.13     14.07 o
  -2   5   7       95.73       81.75      5.63 o
  -1   5   7       81.53       96.82      5.19 o
   0   5   7       36.44       39.83      2.72 o
   1   5   7        0.24        1.37      0.77 o
   2   5   7      107.05      109.42      2.57 o
   3   5   7       41.45       45.99      2.32 o
   4   5   7      235.08      259.58      5.59 o
   5   5   7      866.68      882.79     12.42 o
   6   5   7      182.52      192.31      5.85 o
   7   5   7        0.35        1.22      1.69 o
   8   5   7       18.19       11.04      5.19 o
  -4   6   7       69.34       58.22      8.26 o
  -3   6   7       81.73       70.01      6.03 o
  -2   6   7      128.33      126.93      7.20 o
  -1   6   7        3.18        2.86      2.02 o
   0   6   7        2.21        1.13      1.89 o
   1   6   7       27.13       30.97      2.12 o
   2   6   7       14.69       10.71      1.27 o
   3   6   7        7.34       12.67      1.43 o
   4   6   7        8.71        6.71      1.41 o
   5   6   7        0.00        0.20      0.81 o
   6   6   7       16.52       14.68      1.94 o
   7   6   7       82.96       76.07      6.57 o
   8   6   7        1.94        1.13      1.87 o
  -4   7   7      252.98      263.52     15.52 o
  -3   7   7      239.91      234.93     10.61 o
  -2   7   7       25.73       20.38      4.15 o
  -1   7   7        1.11        0.20      1.88 o
   0   7   7      463.02      436.80     11.04 o
   1   7   7       61.69       74.48      3.29 o
   2   7   7       34.69       39.53      2.76 o
   3   7   7       23.27       21.97      2.13 o
   4   7   7       11.14        9.73      1.47 o
   5   7   7       90.06       98.15      6.32 o
   6   7   7       19.34       16.65      3.24 o
   7   7   7      177.18      177.40      8.02 o
   8   7   7       54.18       46.25      4.74 o
  -3   8   7      259.58      253.80     13.62 o
  -2   8   7       37.54       43.69      5.71 o
  -1   8   7      174.88      196.67      9.06 o
   0   8   7      377.18      367.78      9.00 o
   1   8   7      158.26      155.90      5.17 o
   2   8   7       12.08       11.41      1.60 o
   3   8   7        4.54        5.21      2.30 o
   4   8   7      138.66      139.59      5.20 o
   5   8   7       53.71       58.77      6.09 o
   6   8   7        1.17        2.26      1.41 o
   7   8   7       52.79       56.40     10.86 o
  -3   9   7       74.72       79.44      8.06 o
  -2   9   7       40.97       30.40      5.11 o
  -1   9   7        2.86        3.83      2.56 o
   0   9   7        5.68        2.59      2.88 o
   1   9   7      110.44      123.44      5.24 o
   2   9   7      108.35      106.55      4.10 o
   3   9   7       50.04       54.21      4.79 o
   4   9   7      143.80      139.71      6.41 o
   5   9   7       12.07       14.67      5.17 o
   6   9   7        5.58        4.03      2.36 o
   7   9   7        2.63        3.26      2.31 o
  -2  10   7        6.65        8.41      3.60 o
  -1  10   7       59.88       70.91      8.10 o
   0  10   7       33.56       33.43      5.51 o
   1  10   7      266.16      275.43     12.72 o
   2  10   7      177.99      169.17      5.67 o
   3  10   7       70.52       75.95      5.69 o
   4  10   7       45.31       49.41      4.92 o
   5  10   7      560.96      597.00     14.22 o
   6  10   7        1.17       -1.16      2.14 o
   7  10   7      126.76      114.99     11.09 o
  -1  11   7        0.16       -5.40      2.70 o
   0  11   7        0.05        4.00      3.43 o
   2  11   7        5.05        3.36      2.74 o
   3  11   7        0.29        1.78      1.91 o
   4  11   7        0.09        3.15      2.28 o
   5  11   7      162.71      167.81      7.82 o
   6  11   7       30.72       23.49      4.54 o
   0  12   7        3.08        4.57      4.87 o
   2  12   7      103.96      108.51      7.43 o
   3  12   7       10.02        9.65      4.52 o
   4  12   7       10.34        5.28      2.96 o
   5  12   7       77.16       80.27      7.46 o
   1  13   7       86.63       99.13     10.37 o
   2  13   7       49.88       54.38      6.81 o
   3  13   7        2.17        3.21      5.30 o
   4  13   7        4.34        1.88      2.79 o
  -3 -12   8       73.42       91.91      9.59 o
  -2 -12   8        0.20        2.38      3.27 o
  -1 -12   8       87.83       91.51      8.88 o
   0 -12   8       24.61       36.84      5.85 o
   1 -12   8       28.01       34.85      5.95 o
  -4 -11   8       70.26       78.28     13.39 o
  -3 -11   8       33.46       40.25      5.14 o
  -2 -11   8        1.05        1.82      2.16 o
  -1 -11   8       48.37       70.78      6.36 o
   0 -11   8       72.89       90.57      6.73 o
   1 -11   8      202.37      207.98      8.43 o
   2 -11   8        6.53        8.90      2.55 o
   3 -11   8        6.33        8.46      3.32 o
  -4 -10   8       15.43       13.03      3.59 o
  -3 -10   8       11.64        7.52      2.61 o
  -2 -10   8       73.77       88.18      7.85 o
  -1 -10   8       11.04       12.61      2.57 o
   0 -10   8      248.63      247.83     10.42 o
   1 -10   8        5.63        3.82      1.80 o
   2 -10   8        4.52        5.33      2.03 o
   3 -10   8        6.41        8.58      2.44 o
   4 -10   8        3.59        5.16      2.57 o
  -5  -9   8        9.26        7.85      2.93 o
  -4  -9   8       70.11       79.81      5.32 o
  -3  -9   8       10.08        9.23      2.26 o
  -2  -9   8        0.43        1.01      1.40 o
  -1  -9   8       67.62       68.65      4.70 o
   0  -9   8       42.87       52.20      3.74 o
   1  -9   8       82.11       76.66      4.19 o
   2  -9   8       74.38       75.64      4.67 o
   3  -9   8        4.98        4.80      2.23 o
   4  -9   8       28.57       31.88      3.98 o
  -5  -8   8       25.40       26.21      3.41 o
  -4  -8   8        9.21       13.03      2.99 o
  -3  -8   8      157.60      147.07      5.79 o
  -2  -8   8       13.37       13.67      2.35 o
  -1  -8   8       13.38       14.50      2.05 o
   0  -8   8       17.30       18.85      2.44 o
   1  -8   8      209.81      211.14      5.57 o
   2  -8   8      413.70      409.03      8.72 o
   3  -8   8       15.23       11.09      2.64 o
   4  -8   8       13.75       14.40      2.90 o
   5  -8   8       42.38       51.05      8.34 o
  -5  -7   8      143.33      143.12      6.87 o
  -4  -7   8        6.25        6.83      2.19 o
  -3  -7   8       11.44       14.82      2.22 o
  -2  -7   8       72.55       74.10      4.87 o
  -1  -7   8       27.95       26.64      3.34 o
   0  -7   8       28.19       28.38      2.55 o
   1  -7   8     2003.84     1938.99     18.12 o
   2  -7   8       84.83       82.67      3.67 o
   3  -7   8        5.22        3.98      2.00 o
   4  -7   8       32.33       37.60      4.22 o
   5  -7   8       36.65       33.42      3.97 o
  -6  -6   8       27.77       21.03      5.63 o
  -5  -6   8       23.49       25.03      4.46 o
  -4  -6   8      203.55      202.59      7.44 o
  -3  -6   8       49.93       56.70      3.99 o
  -2  -6   8       17.48       15.68      1.85 o
  -1  -6   8      187.86      177.19      5.00 o
   0  -6   8      142.63      139.41      3.50 o
   1  -6   8      447.40      434.64      6.85 o
   2  -6   8       24.01       23.84      2.27 o
   3  -6   8      278.82      272.06      7.71 o
   4  -6   8       15.31       11.74      2.65 o
   5  -6   8      182.50      181.51      8.29 o
   6  -6   8       27.87       32.37      4.15 o
  -6  -5   8      157.82      152.28      8.55 o
  -5  -5   8      120.86      122.25      9.62 o
  -4  -5   8       10.38        7.62      2.10 o
  -3  -5   8       27.53       32.51      2.95 o
  -2  -5   8       51.98       55.86      3.09 o
  -1  -5   8      203.54      180.37      3.81 o
   0  -5   8      396.24      422.55      5.43 o
   1  -5   8        4.55        3.70      1.09 o
   2  -5   8       66.35       58.54      3.10 o
   3  -5   8      601.03      575.35      9.07 o
   4  -5   8        2.61        0.93      1.67 o
   5  -5   8      164.03      170.02      6.68 o
   6  -5   8        2.04       -0.18      2.21 o
  -6  -4   8      856.95      863.46     20.78 o
  -5  -4   8        2.38        2.21      2.05 o
  -4  -4   8      397.40      401.22      8.64 o
  -3  -4   8       25.91       30.25      2.84 o
  -2  -4   8      225.38      228.53      4.81 o
  -1  -4   8        0.44        0.54      1.20 o
   0  -4   8      245.92      263.23      3.78 o
   1  -4   8       23.20       43.86      2.07 o
   2  -4   8        5.77        3.59      1.18 o
   3  -4   8        3.03        3.74      1.38 o
   4  -4   8      126.51      123.23      4.94 o
   5  -4   8      234.40      226.89      7.28 o
   6  -4   8       14.87       11.29      2.97 o
   7  -4   8      639.06      673.33     13.70 o
  -6  -3   8      209.33      212.93     14.86 o
  -5  -3   8      246.80      245.73     10.71 o
  -4  -3   8      457.48      472.31     13.42 o
  -3  -3   8       62.88       66.50      3.55 o
  -2  -3   8        5.71        5.02      1.07 o
  -1  -3   8        1.78        0.77      0.86 o
   0  -3   8      131.93      127.63      5.25 o
   1  -3   8        3.81        2.93      0.93 o
   2  -3   8      391.59      385.14      6.17 o
   3  -3   8        1.96        0.35      0.99 o
   4  -3   8      123.82      120.27      4.80 o
   5  -3   8       28.26       30.08      3.33 o
   6  -3   8       22.37       22.14      3.04 o
   7  -3   8      298.02      313.79     10.00 o
  -6  -2   8       45.65       48.29      6.25 o
  -5  -2   8        1.17        1.64      1.75 o
  -4  -2   8      794.90      822.70     16.30 o
  -3  -2   8       90.77       92.07      4.13 o
  -2  -2   8      115.30      122.31      4.95 o
  -1  -2   8      112.01      114.54      3.10 o
   0  -2   8      160.63      168.55      3.43 o
   1  -2   8      531.57      518.11      5.29 o
   2  -2   8       37.84       34.37      2.18 o
   3  -2   8      189.38      197.19      4.48 o
   4  -2   8       27.82       26.41      2.45 o
   5  -2   8       42.13       49.60      3.77 o
   6  -2   8       12.29       12.23      2.48 o
   7  -2   8       37.84       46.34      4.02 o
  -6  -1   8       27.98       27.07      4.29 o
  -5  -1   8       14.13       14.59      3.11 o
  -4  -1   8       31.63       34.91      4.26 o
  -3  -1   8        9.48       11.79      3.42 o
  -2  -1   8      365.12      359.06      6.44 o
  -1  -1   8       81.70       76.24      2.59 o
   0  -1   8       73.35       74.03      2.32 o
   1  -1   8      195.08      197.29      3.48 o
   2  -1   8       80.78       87.80      3.02 o
   3  -1   8        5.27        2.91      1.10 o
   4  -1   8      187.60      197.90      6.13 o
   5  -1   8      123.37      123.33      6.22 o
   6  -1   8        8.90        8.08      2.96 o
   7  -1   8        0.01        0.63      1.52 o
  -6   0   8       75.39       82.02      6.88 o
  -5   0   8       35.50       41.35      4.83 o
  -4   0   8      354.17      350.94     10.35 o
  -3   0   8       70.78       85.52      5.72 o
  -2   0   8        0.11        0.77      0.88 o
  -1   0   8        3.76        2.49      0.88 o
   0   0   8       29.21       32.13      2.44 o
   1   0   8      332.64      332.76      4.78 o
   2   0   8      789.72      775.61      8.20 o
   3   0   8       20.76       19.08      2.08 o
   4   0   8       11.23        8.10      1.74 o
   5   0   8       90.68       87.60      5.17 o
   6   0   8        5.04        6.73      2.05 o
   7   0   8        0.00        2.32      1.67 o
   8   0   8       24.84       17.58      6.67 o
  -5   1   8       69.76       65.35      6.65 o
  -4   1   8      379.36      366.88     10.67 o
  -3   1   8       31.87       36.89      4.20 o
  -2   1   8       22.46       20.59      3.09 o
  -1   1   8      813.01      808.85     10.34 o
   0   1   8       86.67       84.05      2.50 o
   1   1   8       15.35        8.92      1.25 o
   2   1   8      137.45      140.99      9.17 o
   3   1   8      285.99      281.51      6.18 o
   4   1   8        0.75        0.05      1.12 o
   5   1   8      294.12      281.89      7.62 o
   6   1   8       67.60       74.30      4.60 o
   7   1   8      236.16      259.69      8.86 o
   8   1   8       39.63       38.34      9.70 o
  -5   2   8      222.99      221.85     11.06 o
  -4   2   8      341.81      331.34     10.30 o
  -3   2   8        8.94       10.48      3.23 o
  -2   2   8     1296.83     1305.18     25.91 o
  -1   2   8      176.72      176.19      4.53 o
   0   2   8       24.24       28.40      2.21 o
   1   2   8      286.11      303.80      5.37 o
   2   2   8      275.15      283.10      5.18 o
   3   2   8       15.55       13.98      1.53 o
   4   2   8       15.94        9.49      2.13 o
   5   2   8        0.02       -0.75      1.23 o
   6   2   8       56.67       63.36      4.42 o
   7   2   8       16.10       12.18      2.38 o
   8   2   8        3.59        1.84      3.14 o
  -5   3   8      148.28      137.71      8.90 o
  -4   3   8      170.32      166.97      8.63 o
  -3   3   8      143.00      108.68      5.93 o
  -2   3   8      125.14      125.38      6.07 o
  -1   3   8       44.60       54.31      6.58 o
   0   3   8       20.83       30.03      2.12 o
   1   3   8        1.85        3.42      0.92 o
   2   3   8      177.57      176.68      4.09 o
   3   3   8       35.79       34.94      2.63 o
   4   3   8       88.26       86.32      3.63 o
   5   3   8       66.18       72.23      3.92 o
   6   3   8       11.07        6.01      2.26 o
   7   3   8       70.71       78.45      9.30 o
   8   3   8       59.32       52.35      9.74 o
  -5   4   8        3.33        1.52      2.46 o
  -4   4   8       42.58       38.91      5.28 o
  -3   4   8      210.27      191.45      9.02 o
  -2   4   8       94.06       98.80      5.47 o
  -1   4   8       18.42       27.35      3.69 o
   0   4   8        5.61        1.42      1.14 o
   1   4   8      126.57      113.23      3.06 o
   2   4   8       64.08       53.71      2.17 o
   3   4   8        9.27        5.68      1.11 o
   4   4   8       18.95       19.61      2.04 o
   5   4   8        3.51        3.61      1.34 o
   6   4   8        4.61        4.86      1.79 o
   7   4   8       15.19       16.11      3.12 o
   8   4   8        3.17       -0.24      3.45 o
  -4   5   8      220.80      200.71      9.97 o
  -3   5   8        0.01        1.20      4.95 o
  -2   5   8       21.02       22.61      3.42 o
  -1   5   8       42.83       64.97      5.28 o
   0   5   8      408.58      424.80      9.31 o
   1   5   8      213.37      205.32      3.92 o
   2   5   8        1.58        2.63      0.83 o
   3   5   8      148.91      148.48      3.75 o
   4   5   8       58.83       54.09      3.21 o
   5   5   8       14.36       16.82      1.86 o
   6   5   8       68.44       73.76      4.84 o
   7   5   8       41.30       48.61      4.64 o
   8   5   8       11.75       10.57      4.83 o
  -4   6   8       41.04       47.57      7.80 o
  -3   6   8        0.02       -1.65      1.75 o
  -2   6   8       15.61       11.02      6.76 o
  -1   6   8        2.77        1.55      1.98 o
   0   6   8       93.90       94.46     11.50 o
   1   6   8        9.65       10.04      1.41 o
   2   6   8       83.34       80.81      3.14 o
   3   6   8       31.96       36.17      3.06 o
   4   6   8        0.08        0.02      0.85 o
   5   6   8        1.32        0.39      1.27 o
   6   6   8      145.12      150.54      5.26 o
   7   6   8      262.19      278.72     10.27 o
   8   6   8       21.38       13.96      3.23 o
  -4   7   8       33.64       31.27      6.71 o
  -3   7   8       33.98       34.49      5.37 o
  -2   7   8      406.20      384.29     14.19 o
  -1   7   8      351.94      340.92     17.56 o
   0   7   8       72.29       68.17     10.57 o
   1   7   8       48.04       42.04      3.53 o
   2   7   8        3.35        4.57      1.72 o
   3   7   8       41.89       40.72      3.52 o
   4   7   8        0.31        3.28      1.97 o
   5   7   8        0.24       -0.34      1.56 o
   6   7   8       23.52       21.78      2.56 o
   7   7   8        3.32        2.39      2.00 o
  -3   8   8       78.24      101.13      8.40 o
  -2   8   8       71.09       77.06      7.51 o
  -1   8   8      150.60      131.96      8.12 o
   0   8   8       35.37       53.47     15.43 o
   1   8   8       47.06       58.21      4.30 o
   2   8   8      394.26      363.91      7.04 o
   3   8   8        0.10        1.39      1.45 o
   4   8   8        6.79        7.30      2.44 o
   5   8   8       10.22        9.31      1.89 o
   6   8   8        5.35        5.78      2.42 o
   7   8   8       14.68       14.54      3.16 o
  -2   9   8      179.61      209.86     10.90 o
  -1   9   8      100.20       99.27     11.18 o
   0   9   8        0.06       -5.47      2.74 o
   1   9   8        9.12        6.31      7.60 o
   2   9   8       43.61       43.39      3.16 o
   3   9   8        8.64        8.28      2.59 o
   4   9   8        8.50        4.45      2.11 o
   5   9   8       29.52       31.90      4.13 o
   6   9   8       48.51       48.37      5.58 o
   7   9   8       24.86       24.39      5.61 o
  -2  10   8       44.56       48.77     10.94 o
  -1  10   8       92.67      106.45      8.75 o
   0  10   8       38.17       42.82      5.92 o
   1  10   8        1.49       -1.82      4.19 o
   2  10   8        9.41        9.70      3.08 o
   3  10   8        3.70        5.47      3.13 o
   4  10   8       27.47       28.06      3.98 o
   5  10   8       44.01       53.43      5.25 o
   6  10   8      116.97      122.90      7.42 o
  -1  11   8       13.81       18.36      5.14 o
   0  11   8        4.28        6.33      5.11 o
   2  11   8       82.82       77.45     11.34 o
   3  11   8      131.55      117.74      7.00 o
   4  11   8       36.94       40.52      4.86 o
   5  11   8        6.11        3.31      2.36 o
   6  11   8       38.07       41.86      7.27 o
   1  12   8        6.46        6.29      5.25 o
   2  12   8        6.34       10.03      4.80 o
   3  12   8        8.03        6.86      5.86 o
   4  12   8        9.61        6.32      3.18 o
   5  12   8        3.62        3.26      3.00 o
  -1 -12   9       20.31       27.76      5.13 o
   0 -12   9      159.21      191.82     17.12 o
  -3 -11   9        0.03        2.92      2.21 o
  -2 -11   9        3.31        7.16      3.23 o
  -1 -11   9      112.47      118.72      5.73 o
   0 -11   9       92.11       87.00      7.40 o
   1 -11   9       69.67       83.72      6.49 o
   2 -11   9       19.04       35.42      5.86 o
  -4 -10   9       55.38       60.13     12.47 o
  -3 -10   9      106.05      111.73      8.11 o
  -2 -10   9      102.42      106.61      6.47 o
  -1 -10   9        1.11        8.69      4.31 o
   0 -10   9       49.77       54.35      6.23 o
   1 -10   9       21.35       27.95      4.05 o
   2 -10   9      127.47      136.22      6.04 o
   3 -10   9       72.60       87.53      6.38 o
  -4  -9   9       20.65       25.55      4.17 o
  -3  -9   9       70.83       74.93      5.27 o
  -2  -9   9        9.79       10.11      2.17 o
  -1  -9   9       32.75       40.03      4.77 o
   0  -9   9       22.90       28.01      6.44 o
   1  -9   9        0.05        2.82      1.67 o
   2  -9   9        4.97        3.46      1.74 o
   3  -9   9       56.96       53.32      4.35 o
   4  -9   9        1.58        4.52      2.38 o
  -5  -8   9       21.35       17.61      3.49 o
  -4  -8   9       69.46       91.13      8.47 o
  -3  -8   9      127.38      115.90      5.91 o
  -2  -8   9      198.82      192.50      6.71 o
  -1  -8   9       18.00       19.36      3.89 o
   0  -8   9        0.10        2.55      1.55 o
   1  -8   9       49.86       56.48      3.72 o
   2  -8   9        7.88        8.31      2.13 o
   3  -8   9      141.00      138.65      6.19 o
   4  -8   9       15.58       14.32      2.99 o
   5  -8   9        0.59        0.70      2.34 o
  -5  -7   9        0.89       -1.05      1.60 o
  -4  -7   9       79.31       88.31      6.44 o
  -3  -7   9       15.04       12.22      3.46 o
  -2  -7   9       20.20       18.29      2.79 o
  -1  -7   9      254.23      247.19      6.25 o
   0  -7   9      104.78      103.46      4.23 o
   1  -7   9      106.90      101.15      3.63 o
   2  -7   9       11.36        8.52      1.83 o
   3  -7   9      106.87      108.82      4.95 o
   4  -7   9       27.42       20.56      3.51 o
   5  -7   9        6.33        1.56      2.19 o
  -5  -6   9        5.26        4.06      2.68 o
  -4  -6   9        0.34        1.16      1.66 o
  -3  -6   9      153.30      149.68      6.28 o
  -2  -6   9       75.27       72.77      3.24 o
  -1  -6   9      183.43      170.59      5.06 o
   0  -6   9       20.13       21.80      2.34 o
   1  -6   9       92.69       82.94      3.33 o
   2  -6   9       70.96       73.23      3.45 o
   3  -6   9      780.56      744.94     12.08 o
   4  -6   9      212.98      197.19      7.27 o
   5  -6   9      200.03      207.08      8.66 o
   6  -6   9       99.51      110.74     11.38 o
  -5  -5   9        2.11        2.38      2.11 o
  -4  -5   9       58.72       57.52      4.97 o
  -3  -5   9       20.26       14.92      3.51 o
  -2  -5   9      131.46      127.57      4.01 o
  -1  -5   9       26.31       23.46      2.12 o
   0  -5   9       71.19       85.71      3.61 o
   1  -5   9      206.74      200.88      4.76 o
   2  -5   9      285.51      267.94      5.57 o
   3  -5   9      257.96      256.78      6.22 o
   4  -5   9        3.80        4.14      2.09 o
   5  -5   9       96.86       97.69      5.72 o
   6  -5   9        0.00       -3.71      2.19 o
  -5  -4   9       10.07        7.66      2.87 o
  -4  -4   9      111.79      117.80      5.47 o
  -3  -4   9      268.01      244.22      6.70 o
  -2  -4   9        3.23        2.38      1.33 o
  -1  -4   9        7.98        7.89      1.27 o
   0  -4   9       75.73       83.89      2.49 o
   1  -4   9      277.92      253.20      5.19 o
   2  -4   9      286.94      301.44      5.85 o
   3  -4   9       16.05       14.48      2.51 o
   4  -4   9       67.52       59.25      4.05 o
   5  -4   9       29.40       18.84      3.01 o
   6  -4   9       34.73       32.10      4.38 o
  -5  -3   9        5.89        5.79      2.16 o
  -4  -3   9      938.84      937.32     16.56 o
  -3  -3   9       21.02       21.88      2.50 o
  -2  -3   9      860.17      852.84     11.68 o
  -1  -3   9       27.74       35.04      2.34 o
   0  -3   9       23.86       29.17      1.69 o
   1  -3   9       14.09       21.36      2.14 o
   2  -3   9       55.28       55.81      3.03 o
   3  -3   9       29.59       25.02      2.27 o
   4  -3   9        0.13       -1.04      1.22 o
   5  -3   9        1.77        0.68      1.42 o
   6  -3   9      123.24      119.53      5.72 o
   7  -3   9       61.53       64.19      5.28 o
  -5  -2   9        9.73       10.25      2.47 o
  -4  -2   9      514.32      522.14     13.11 o
  -3  -2   9      246.10      233.74      8.32 o
  -2  -2   9      852.53      850.84     11.28 o
  -1  -2   9      165.73      165.18      3.71 o
   0  -2   9        0.10        0.57      0.78 o
   1  -2   9      104.69       97.01      3.07 o
   2  -2   9       40.09       39.74      3.04 o
   3  -2   9       12.97       17.20      2.14 o
   4  -2   9       56.45       61.07      3.97 o
   5  -2   9       15.93       10.99      2.26 o
   6  -2   9       15.97       16.50      2.85 o
   7  -2   9       14.40       13.10      2.85 o
  -5  -1   9       10.11        9.24      2.67 o
  -4  -1   9       66.95       66.24      5.78 o
  -3  -1   9        6.16        5.26      2.11 o
  -2  -1   9     1190.11     1190.09     14.06 o
  -1  -1   9       80.43       79.96      3.49 o
   0  -1   9      504.03      530.90      6.40 o
   1  -1   9       98.56       96.88      2.96 o
   2  -1   9       40.34       43.05      2.61 o
   3  -1   9      241.31      227.32      5.02 o
   4  -1   9       17.44       17.79      2.55 o
   5  -1   9      103.78      118.17      5.48 o
   6  -1   9        0.53        2.79      1.87 o
   7  -1   9       39.55       36.89      4.38 o
  -5   0   9        0.23       -0.22      1.88 o
  -4   0   9      117.22      110.58      6.44 o
  -3   0   9       12.25       12.80      2.88 o
  -2   0   9      341.47      316.71      7.75 o
  -1   0   9       21.93       26.81      2.42 o
   0   0   9      697.44      712.72      8.02 o
   1   0   9        7.24        9.11      1.61 o
   2   0   9       49.24       43.68      2.78 o
   3   0   9        0.77       -0.14      1.01 o
   4   0   9      230.23      235.61      7.09 o
   5   0   9      143.81      148.86      6.90 o
   6   0   9       89.82       95.31      5.74 o
   7   0   9       54.15       59.20      5.61 o
  -5   1   9        1.65       -0.94      2.03 o
  -4   1   9       27.84       25.83      4.03 o
  -3   1   9      211.56      205.93      8.12 o
  -2   1   9      476.07      479.38      9.85 o
  -1   1   9      415.40      426.72      8.14 o
   0   1   9      122.74      136.21      3.17 o
   1   1   9       18.77       18.58      1.75 o
   2   1   9       67.24       67.69      6.07 o
   3   1   9      162.20      161.17      4.91 o
   4   1   9      462.16      460.79     10.16 o
   5   1   9        1.37        4.86      1.90 o
   6   1   9        7.77        9.64      2.65 o
   7   1   9      120.18      128.93      6.79 o
   8   1   9        5.51        8.44      2.67 o
  -5   2   9       92.76       87.07      8.07 o
  -4   2   9        3.16        0.14      2.43 o
  -3   2   9      104.10      101.68      6.04 o
  -2   2   9      955.78      927.59     21.72 o
  -1   2   9        1.16        0.69      1.27 o
   0   2   9      190.57      181.17      3.95 o
   1   2   9      269.40      272.38      4.88 o
   2   2   9        0.53        0.40      0.94 o
   3   2   9       31.33       30.53      3.55 o
   4   2   9      166.22      167.97      5.21 o
   5   2   9        0.52        2.59      1.49 o
   6   2   9        6.30        5.36      2.82 o
   7   2   9        3.59        2.89      2.15 o
   8   2   9       69.70       65.04     11.36 o
  -5   3   9        5.78        1.67      4.20 o
  -4   3   9      123.85      124.86      7.89 o
  -3   3   9      183.24      174.95      7.76 o
  -2   3   9       86.60       83.09      6.88 o
  -1   3   9        9.34        7.74      1.92 o
   0   3   9     1031.32     1072.21     12.16 o
   1   3   9      227.98      232.10      5.01 o
   2   3   9      361.80      372.95      7.51 o
   3   3   9      160.64      157.07      4.19 o
   4   3   9       97.15      105.34      4.28 o
   5   3   9       12.89       11.71      3.15 o
   6   3   9      121.51      130.05      7.41 o
   7   3   9       13.56       16.94      3.11 o
   8   3   9       72.00       75.51      5.38 o
  -4   4   9        9.92       11.41      3.58 o
  -3   4   9      170.07      146.59      8.30 o
  -2   4   9       87.60       85.78      5.58 o
  -1   4   9      148.16      122.49      6.09 o
   0   4   9      154.53      172.84      5.84 o
   1   4   9       98.85       95.92      3.39 o
   2   4   9        1.15       -0.26      0.82 o
   3   4   9       80.38       72.44      4.61 o
   4   4   9       23.80       26.32      2.34 o
   5   4   9       80.37       85.21      4.55 o
   6   4   9       23.53       24.68      5.63 o
   7   4   9        0.29       -1.95      2.24 o
   8   4   9        1.22        1.94      2.22 o
  -4   5   9        0.05        2.08      2.63 o
  -3   5   9        0.16        2.08      2.84 o
  -2   5   9       59.29       63.36      5.61 o
  -1   5   9      305.32      275.85      9.22 o
   0   5   9        4.37        3.69      2.32 o
   1   5   9        5.61        4.23      1.31 o
   2   5   9        0.03        0.45      0.86 o
   3   5   9       23.39       20.31      2.19 o
   4   5   9       42.38       41.60      3.83 o
   5   5   9        0.39       -0.37      1.35 o
   6   5   9        0.02       -0.98      1.52 o
   7   5   9        1.07        2.20      2.05 o
  -4   6   9       30.23       40.76      7.74 o
  -3   6   9       62.97       45.15      7.98 o
  -2   6   9      215.55      199.96      9.65 o
  -1   6   9      104.06       88.77      5.76 o
   0   6   9       52.66       46.44      4.75 o
   1   6   9       20.38       29.75      7.22 o
   2   6   9      229.26      209.99      5.15 o
   3   6   9      319.32      312.40      6.30 o
   4   6   9        6.44        7.78      1.55 o
   5   6   9      129.14      132.63      5.53 o
   6   6   9       39.48       37.88      4.20 o
   7   6   9        6.69        6.71      2.58 o
  -3   7   9        4.58        0.78      7.13 o
  -2   7   9       38.60       38.39      5.73 o
  -1   7   9       20.02       11.89      3.49 o
   0   7   9        7.32       -0.43      3.05 o
   1   7   9       27.91       24.76      3.83 o
   2   7   9      135.06      118.49      6.04 o
   3   7   9       15.26       13.57      1.83 o
   4   7   9       84.28       83.45      3.75 o
   5   7   9        0.62        0.41      1.29 o
   6   7   9       38.83       36.30      4.57 o
   7   7   9        6.97        6.22      2.45 o
  -2   8   9      138.14      141.88      8.89 o
  -1   8   9       14.19        4.47      5.01 o
   0   8   9      286.44      279.57     16.18 o
   1   8   9       82.43       92.56      8.02 o
   2   8   9      412.81      401.76      7.63 o
   3   8   9       69.41       67.61      4.36 o
   4   8   9       43.82       43.45      4.45 o
   5   8   9        0.52       -0.62      1.16 o
   6   8   9        0.15       -0.61      2.13 o
   7   8   9        3.49        3.73      2.85 o
  -2   9   9      124.29      148.80     14.30 o
  -1   9   9       40.32       45.89      9.60 o
   0   9   9       18.52       21.12      5.13 o
   1   9   9       47.02       32.25      7.25 o
   2   9   9        1.61       -0.01      1.82 o
   3   9   9        0.00        0.38      1.77 o
   4   9   9      162.36      151.47      6.99 o
   5   9   9       19.02       20.04      3.49 o
   6   9   9        0.54       -0.11      2.21 o
  -1  10   9        1.24        7.85      6.93 o
   0  10   9      394.15      450.00     36.14 o
   1  10   9       70.43       73.48     10.96 o
   2  10   9        1.58        0.25      3.22 o
   3  10   9       44.85       44.29      4.79 o
   4  10   9       12.79        9.69      3.59 o
   5  10   9        0.04        4.08      3.30 o
   6  10   9        0.04        0.64      2.42 o
   0  11   9       74.56       95.26     14.86 o
   2  11   9       54.76       57.35      8.60 o
   3  11   9       43.54       58.55      8.58 o
   4  11   9       43.21       45.08      5.11 o
   5  11   9       10.26       11.67      3.34 o
   2  12   9      101.67      113.40      9.97 o
   3  12   9       35.58       39.16      9.43 o
   4  12   9       34.31       30.14      5.35 o
  -2 -11  10       78.15      102.44      9.34 o
  -1 -11  10      172.98      199.00     10.13 o
   0 -11  10      163.36      183.72      9.65 o
   1 -11  10        5.66        8.48      2.66 o
  -3 -10  10        3.48        5.19      2.35 o
  -2 -10  10       48.57       47.85      5.64 o
  -1 -10  10       23.61       25.28      4.03 o
   0 -10  10       23.17       41.86      5.95 o
   1 -10  10       64.06       84.15      6.10 o
   2 -10  10        1.71        3.25      2.48 o
   3 -10  10      132.22      135.80      7.44 o
  -3  -9  10        1.30        1.77      1.85 o
  -2  -9  10        9.59       13.60      2.90 o
  -1  -9  10        9.51       14.50      5.09 o
   0  -9  10       72.72       79.61      5.59 o
   1  -9  10       28.59       37.43      3.83 o
   2  -9  10       26.82       21.35      4.22 o
   3  -9  10       17.83       12.35      2.64 o
   4  -9  10       73.89       80.84      6.31 o
  -4  -8  10        0.10        1.07      2.27 o
  -3  -8  10       16.73        7.85      4.04 o
  -2  -8  10       90.34       89.47      7.06 o
  -1  -8  10       23.02       19.87      3.49 o
   0  -8  10      104.74      107.18      5.18 o
   1  -8  10        1.19        3.58      1.86 o
   2  -8  10       18.29       19.05      2.75 o
   3  -8  10       26.96       26.37      3.14 o
   4  -8  10        2.93        5.20      2.50 o
  -4  -7  10        0.00        1.24      1.66 o
  -3  -7  10        6.84        5.98      2.18 o
  -2  -7  10       95.43       95.69      9.28 o
  -1  -7  10      102.87       93.13      5.01 o
   0  -7  10      131.53      131.94      4.80 o
   1  -7  10       16.30       17.14      2.38 o
   2  -7  10       24.59       19.66      2.66 o
   3  -7  10      148.36      149.81      6.38 o
   4  -7  10        4.31        5.68      2.46 o
   5  -7  10        4.50        2.25      2.54 o
  -5  -6  10       17.10       17.87      4.32 o
  -4  -6  10        1.63        3.24      1.95 o
  -3  -6  10       26.82       24.92      3.37 o
  -2  -6  10      176.33      176.23      4.81 o
  -1  -6  10        0.25        0.83      1.48 o
   0  -6  10      411.86      381.24      8.85 o
   1  -6  10        9.20        8.40      1.70 o
   2  -6  10        1.16        2.92      1.39 o
   3  -6  10      131.76      122.77      5.21 o
   4  -6  10       19.41       15.44      3.09 o
   5  -6  10      234.70      243.87      9.60 o
  -5  -5  10       72.65       83.80      7.17 o
  -4  -5  10       39.78       26.73      4.57 o
  -3  -5  10       21.48       22.77      2.80 o
  -2  -5  10        7.17        7.74      1.78 o
  -1  -5  10       50.00       45.34      4.36 o
   0  -5  10      377.71      362.03      8.51 o
   1  -5  10      431.99      391.72      6.77 o
   2  -5  10       32.58       27.56      2.45 o
   3  -5  10      166.29      142.19      5.07 o
   4  -5  10      132.53      128.62      7.22 o
   5  -5  10      484.28      487.62     11.59 o
   6  -5  10       44.88       46.70      5.99 o
  -5  -4  10       70.72       82.12      7.92 o
  -4  -4  10       59.08       57.12      4.83 o
  -3  -4  10        3.08        3.03      1.53 o
  -2  -4  10        0.50        0.61      1.20 o
  -1  -4  10      294.71      262.83      7.44 o
   0  -4  10        7.52        3.34      1.36 o
   1  -4  10       70.68       58.63      3.04 o
   2  -4  10       33.81       26.68      2.41 o
   3  -4  10        9.29        7.13      1.93 o
   4  -4  10       72.92       73.72      4.73 o
   5  -4  10       26.52       25.52      3.57 o
   6  -4  10       27.33       23.36      4.23 o
  -5  -3  10        9.97        6.49      2.56 o
  -4  -3  10        1.38        3.31      1.98 o
  -3  -3  10       51.26       43.58      4.01 o
  -2  -3  10        1.29        2.36      1.34 o
  -1  -3  10       94.82       79.93      2.83 o
   0  -3  10        6.68       10.37      1.29 o
   1  -3  10        9.59        8.54      1.75 o
   2  -3  10       70.60       70.95      3.35 o
   3  -3  10      623.16      577.94     18.34 o
   4  -3  10        3.52        2.85      1.79 o
   5  -3  10       14.14       12.51      2.37 o
   6  -3  10        5.76        4.09      2.30 o
   7  -3  10       12.47        5.78      4.20 o
  -5  -2  10       55.82       56.43      5.18 o
  -4  -2  10        3.02        2.07      1.88 o
  -3  -2  10        5.76        5.93      3.51 o
  -2  -2  10      872.31      848.74     13.56 o
  -1  -2  10        0.47       -0.15      1.05 o
   0  -2  10      154.17      152.39      3.35 o
   1  -2  10      194.87      200.55      5.72 o
   2  -2  10       19.21       17.37      2.14 o
   3  -2  10        2.71        3.16      1.31 o
   4  -2  10       57.15       54.54      3.77 o
   5  -2  10       73.76       81.34      4.65 o
   6  -2  10        1.07        2.89      1.97 o
   7  -2  10       12.37       11.77      2.93 o
  -5  -1  10       86.37       94.46      7.10 o
  -4  -1  10        3.51        1.25      2.28 o
  -3  -1  10       21.09       20.46      3.65 o
  -2  -1  10      823.56      844.85     13.86 o
  -1  -1  10      283.75      276.54      6.17 o
   0  -1  10     1268.86     1281.92     11.64 o
   1  -1  10      256.76      252.91      6.62 o
   2  -1  10        9.86       11.32      1.66 o
   3  -1  10       41.30       42.44      2.86 o
   4  -1  10       80.29       84.35      4.48 o
   5  -1  10      115.23      116.25      5.10 o
   6  -1  10       31.65       35.11      3.60 o
   7  -1  10        2.52        5.00      2.22 o
  -5   0  10       34.21       46.81      8.92 o
  -4   0  10       58.76       58.27      5.78 o
  -3   0  10       38.78       42.18      4.84 o
  -2   0  10      130.69      126.56      5.28 o
  -1   0  10        0.28        0.40      1.28 o
   0   0  10     2460.38     2570.87     22.46 o
   1   0  10      383.73      370.47      6.03 o
   2   0  10      163.30      164.76      4.74 o
   3   0  10       36.18       37.57      2.70 o
   4   0  10        0.68        0.36      1.91 o
   5   0  10       30.18       30.55      3.58 o
   6   0  10      130.35      132.41      6.14 o
   7   0  10        5.93        8.81      2.95 o
  -5   1  10       27.27       19.38     11.08 o
  -4   1  10        3.63        3.43      3.44 o
  -3   1  10       37.31       36.78      4.67 o
  -2   1  10      161.00      151.70      6.36 o
  -1   1  10        2.64        0.82      1.44 o
   0   1  10     1397.48     1395.56     14.92 o
   1   1  10       32.00       31.93      2.24 o
   2   1  10     1857.69     1834.50     16.61 o
   3   1  10      401.36      389.27      9.31 o
   4   1  10       47.01       48.10      4.96 o
   5   1  10       32.75       28.09      4.08 o
   6   1  10       34.93       37.74      5.21 o
   7   1  10        6.53        7.08      3.87 o
  -4   2  10       16.15       14.96      3.56 o
  -3   2  10        8.63        6.27      2.63 o
  -2   2  10      179.92      181.09     11.40 o
  -1   2  10        8.46        5.94      1.83 o
   0   2  10      221.31      232.78      5.71 o
   1   2  10      599.33      613.06      8.74 o
   2   2  10        4.20        5.32      1.42 o
   3   2  10      251.32      271.49     11.87 o
   4   2  10      108.27      104.66      5.89 o
   5   2  10        0.50        1.85      2.02 o
   6   2  10       65.54       64.60     11.44 o
   7   2  10        0.19       -0.48      1.99 o
  -4   3  10        6.21        3.69      2.77 o
  -3   3  10       73.99       71.01      8.36 o
  -2   3  10       29.11       27.49      6.72 o
  -1   3  10       83.14       74.72      5.15 o
   0   3  10      467.80      466.92      9.90 o
   1   3  10        0.68       -0.24      1.04 o
   2   3  10      538.59      520.35      9.15 o
   3   3  10      375.21      367.95      8.46 o
   4   3  10      163.21      171.59      6.83 o
   5   3  10       36.46       36.52      3.81 o
   6   3  10       57.70       56.90      6.31 o
   7   3  10        1.08        0.41      1.88 o
  -4   4  10        3.29        2.70      3.73 o
  -3   4  10       78.35       94.55      7.66 o
  -2   4  10      165.12      170.13      7.80 o
  -1   4  10      274.32      246.62      8.89 o
   0   4  10      207.58      205.76      7.90 o
   1   4  10        6.64        4.46      1.54 o
   2   4  10      299.58      323.23      8.02 o
   3   4  10      125.93      132.18      7.63 o
   4   4  10      218.16      225.98      5.96 o
   5   4  10       82.23       73.68      4.85 o
   6   4  10       33.88       32.01      5.13 o
   7   4  10        0.59        2.16      1.93 o
  -3   5  10      121.89      138.72     11.63 o
  -2   5  10       77.76       84.55      6.90 o
  -1   5  10      155.79      134.82      6.98 o
   0   5  10      168.80      188.06      7.74 o
   1   5  10      428.60      402.39     11.87 o
   2   5  10        5.95        4.90      1.67 o
   3   5  10       58.64       56.56      5.15 o
   4   5  10       25.60       26.41      2.77 o
   5   5  10        7.29        9.62      3.38 o
   6   5  10       11.92        8.35      1.89 o
   7   5  10        6.39        3.88      3.07 o
  -3   6  10        0.04        1.48      3.13 o
  -2   6  10       29.66       24.68      4.72 o
  -1   6  10        0.05        2.93      2.34 o
   0   6  10      274.06      287.05     12.74 o
   1   6  10      314.70      252.58     11.64 o
   2   6  10       15.16       15.48      2.83 o
   3   6  10      164.37      151.38      4.86 o
   4   6  10        5.84        2.97      1.53 o
   5   6  10        7.25        4.61      1.61 o
   6   6  10        2.55        1.89      3.31 o
   7   6  10       36.39       31.36      4.83 o
  -2   7  10        0.02        3.43      2.57 o
  -1   7  10        8.76        9.20      5.64 o
   0   7  10       30.24       50.87     11.13 o
   1   7  10       84.69       90.44     18.86 o
   2   7  10        5.22        7.60      2.74 o
   3   7  10      126.89      113.71      4.71 o
   4   7  10      224.20      216.61      5.73 o
   5   7  10       65.38       50.29      4.68 o
   6   7  10        6.60        4.06      2.52 o
   7   7  10        4.07       -2.26      4.22 o
  -2   8  10        0.03       -0.31      2.67 o
  -1   8  10        2.54       -4.88      4.08 o
   0   8  10       29.69       39.00      8.49 o
   1   8  10       59.56       42.60     14.82 o
   2   8  10       39.35       36.65      5.09 o
   3   8  10       59.93       55.92      6.09 o
   4   8  10      172.70      168.40      7.83 o
   5   8  10        3.46        2.23      2.36 o
   6   8  10        5.40        5.00      2.59 o
  -1   9  10       63.83       76.19     12.97 o
   0   9  10        2.36        2.15      3.52 o
   1   9  10       20.27       30.25      7.62 o
   2   9  10       52.13       48.13      8.07 o
   3   9  10       99.27      106.84      7.49 o
   4   9  10      247.92      268.14     18.64 o
   5   9  10        0.51        4.90      3.84 o
   6   9  10       43.18       40.90      5.01 o
   0  10  10       93.59      140.13      9.12 o
   1  10  10        0.74        9.55      5.81 o
   2  10  10        3.95        8.39      3.76 o
   3  10  10        3.45        0.00      5.18 o
   4  10  10       22.01       24.42      3.95 o
   5  10  10        8.57        8.67      2.86 o
   1  11  10       24.36       21.82      7.06 o
   2  11  10      138.90      173.51     11.99 o
   3  11  10       20.66       12.99      5.55 o
   4  11  10        2.29        1.73      5.20 o
  -2 -10  11       62.93       76.89      6.22 o
  -1 -10  11        4.16       14.50      3.19 o
   0 -10  11       91.22      119.88      7.67 o
   1 -10  11      156.35      187.95     21.25 o
   2 -10  11      169.08      191.04      9.34 o
  -3  -9  11        8.67        5.20      2.27 o
  -2  -9  11       52.14       79.55      6.16 o
  -1  -9  11        3.45        7.02      2.35 o
   0  -9  11       10.48       11.45      3.84 o
   1  -9  11        0.59        3.73      2.01 o
   2  -9  11        5.96        8.82      2.75 o
   3  -9  11       69.31       85.73      7.33 o
  -3  -8  11       53.87       74.53      7.13 o
  -2  -8  11       38.54       47.82      6.98 o
  -1  -8  11       30.08       39.65      5.72 o
   0  -8  11        7.40        7.39      2.17 o
   1  -8  11        1.35        5.92      1.92 o
   2  -8  11        0.24        3.75      2.24 o
   3  -8  11      104.87      131.43      8.97 o
   4  -8  11        5.26        4.10      2.63 o
  -4  -7  11        0.55        2.04      2.21 o
  -3  -7  11        9.14        9.75      2.43 o
  -2  -7  11       50.55       61.75      6.10 o
  -1  -7  11       22.31       22.08      2.87 o
   0  -7  11       66.06       57.64      4.67 o
   1  -7  11       39.66       38.90      3.94 o
   2  -7  11        3.53        5.47      2.04 o
   3  -7  11        5.81       15.42      5.04 o
   4  -7  11       35.48       33.32      4.89 o
  -4  -6  11        0.50        1.46      2.88 o
  -3  -6  11        0.20        2.79      1.62 o
  -2  -6  11       37.61       37.21      3.31 o
  -1  -6  11       60.97       63.43      4.36 o
   0  -6  11       20.51       21.60      3.07 o
   1  -6  11       36.66       37.24      3.48 o
   2  -6  11       19.22       14.61      2.47 o
   3  -6  11       35.36       27.75      3.46 o
   4  -6  11       12.33       10.58      2.73 o
   5  -6  11      266.73      259.21     10.20 o
  -4  -5  11       30.85       24.45      4.64 o
  -3  -5  11       20.74       21.17      3.27 o
  -2  -5  11       44.23       38.38      3.29 o
  -1  -5  11        0.87        8.41      1.51 o
   0  -5  11        0.01       -0.18      1.94 o
   1  -5  11       17.50        9.64      1.72 o
   2  -5  11      418.78      384.73      7.94 o
   3  -5  11        2.07        0.56      1.68 o
   4  -5  11       27.65       27.60      3.73 o
   5  -5  11       82.44       86.41      6.02 o
  -4  -4  11      101.84      101.40      6.36 o
  -3  -4  11      105.77      103.60      6.02 o
  -2  -4  11       98.73       93.83      4.34 o
  -1  -4  11       14.33       19.38      2.41 o
   0  -4  11       18.87       23.34      3.05 o
   1  -4  11        0.70        1.19      1.36 o
   2  -4  11      374.55      351.49      6.78 o
   3  -4  11      196.91      188.62      5.71 o
   4  -4  11       24.02       22.85      3.30 o
   5  -4  11        3.60        2.75      2.30 o
   6  -4  11       81.47       87.70      7.04 o
  -4  -3  11       48.51       57.55      5.09 o
  -3  -3  11       82.68       85.32      5.82 o
  -2  -3  11        8.99        5.57      1.58 o
  -1  -3  11        1.05        0.35      1.33 o
   0  -3  11      109.33       98.63      4.17 o
   1  -3  11      188.08      148.25      4.66 o
   2  -3  11       29.10       25.51      2.42 o
   3  -3  11       91.98       81.93      4.36 o
   4  -3  11      162.97      148.28      5.80 o
   5  -3  11        0.71        5.82      2.59 o
   6  -3  11       12.18        8.57      3.42 o
  -4  -2  11       81.48      101.41      9.20 o
  -3  -2  11       31.10       27.13      3.53 o
  -2  -2  11       14.34       12.30      2.03 o
  -1  -2  11      143.09      128.18      4.14 o
   0  -2  11       54.06       45.79      3.28 o
   1  -2  11        7.68       12.85      1.89 o
   2  -2  11       31.54       29.09      2.78 o
   3  -2  11       78.84       79.68      4.10 o
   4  -2  11       10.65       10.92      2.58 o
   5  -2  11      161.83      157.98      6.03 o
   6  -2  11        0.02        0.79      2.22 o
  -4  -1  11       18.32       18.75      6.35 o
  -3  -1  11        7.10        6.75      2.71 o
  -2  -1  11      403.28      444.75     17.46 o
  -1  -1  11       12.88       13.36      1.98 o
   0  -1  11      305.09      322.00      6.97 o
   1  -1  11       10.91        8.38      1.64 o
   2  -1  11       59.58       62.55      3.71 o
   3  -1  11      153.48      147.41      4.85 o
   4  -1  11        7.76        5.46      2.00 o
   5  -1  11        0.63        0.77      1.86 o
   6  -1  11        0.62        4.69      2.10 o
   7  -1  11       28.84       34.00      5.63 o
  -4   0  11       89.27       85.15      7.33 o
  -3   0  11       43.53       41.73      5.02 o
  -2   0  11        0.00        0.17      1.66 o
  -1   0  11       39.84       38.65      3.02 o
   0   0  11      249.76      267.40      8.78 o
   1   0  11      254.54      247.16      5.15 o
   2   0  11      630.70      624.22     13.85 o
   3   0  11       10.78       11.45      2.00 o
   4   0  11       34.87       27.44      3.10 o
   5   0  11        0.10       -2.96      1.81 o
   6   0  11        5.98        7.07      2.42 o
   7   0  11       44.29       53.97      5.25 o
  -4   1  11        3.48        2.94      2.45 o
  -3   1  11       21.62       18.57      4.00 o
  -2   1  11       27.70       24.25      4.00 o
  -1   1  11       12.83       14.01      4.06 o
   0   1  11       44.55       45.86      3.28 o
   1   1  11        4.54        5.67      1.34 o
   2   1  11     1735.51     1725.33     17.73 o
   3   1  11      317.96      311.80      7.53 o
   4   1  11       73.09       79.03      5.78 o
   5   1  11        1.91       -0.91      2.83 o
   6   1  11        0.27        1.40      2.60 o
   7   1  11        0.45        3.09      3.31 o
  -4   2  11       20.94       18.03      4.66 o
  -3   2  11       37.94       31.08      4.68 o
  -2   2  11        4.50        1.12      3.77 o
  -1   2  11       74.59       85.25      6.17 o
   0   2  11      426.92      418.55      9.02 o
   1   2  11        3.67        6.06      1.45 o
   2   2  11     1300.47     1279.72     16.03 o
   3   2  11       35.53       35.03      3.38 o
   4   2  11     1266.62     1322.01     24.31 o
   5   2  11       23.20       22.14      3.91 o
   6   2  11        4.87       11.37      5.62 o
   7   2  11       54.14       51.95      5.80 o
  -3   3  11        0.01       -0.85      2.03 o
  -2   3  11        0.10        1.40      3.22 o
  -1   3  11       13.07       11.69      3.11 o
   0   3  11       21.89       19.12      4.42 o
   1   3  11       14.24        7.07      2.65 o
   2   3  11      216.72      217.30      5.91 o
   3   3  11      522.97      536.57     11.91 o
   4   3  11      148.51      147.21      6.13 o
   5   3  11      441.84      455.26     13.12 o
   6   3  11       25.79       25.27      6.15 o
   7   3  11        4.61       18.96      5.14 o
  -3   4  11       92.71       82.52      8.22 o
  -2   4  11      154.27      156.55     13.24 o
  -1   4  11        4.08        1.15      4.47 o
   0   4  11       98.71       93.46     10.16 o
   1   4  11       13.42        7.82      2.72 o
   2   4  11      529.77      513.07     10.98 o
   3   4  11      104.22       98.39      6.89 o
   4   4  11      537.22      535.49     11.18 o
   5   4  11       31.11       26.42      3.56 o
   6   4  11      188.71      186.97      7.30 o
   7   4  11       14.75       16.55      3.04 o
  -3   5  11       18.27        7.23      4.30 o
  -2   5  11       53.21       53.56      9.11 o
  -1   5  11       19.07       20.59      4.22 o
   0   5  11       63.54       65.33     13.25 o
   1   5  11      147.42      138.96     10.63 o
   2   5  11       86.94       78.49      4.52 o
   3   5  11        1.87        4.77      2.86 o
   4   5  11       20.23       21.99      2.95 o
   5   5  11      175.59      151.17      9.05 o
   6   5  11        1.16        3.61      2.04 o
   7   5  11        0.55       -0.48      3.43 o
  -2   6  11       13.38        5.73      3.36 o
  -1   6  11       57.89       69.53      8.52 o
   0   6  11       13.02        4.81      3.91 o
   1   6  11       75.14       64.86      8.52 o
   2   6  11       71.99       78.25      5.15 o
   3   6  11       39.45       34.47      3.33 o
   4   6  11        0.76        0.79      1.71 o
   5   6  11        0.06       -1.12      1.35 o
   6   6  11        5.47        6.45      5.26 o
   7   6  11        0.20        3.95      3.65 o
  -2   7  11        3.02       11.58      5.24 o
  -1   7  11        4.50        4.31      5.37 o
   0   7  11       11.73       16.48     21.17 o
   1   7  11        1.30        7.28      9.84 o
   2   7  11      254.69      260.74     12.85 o
   3   7  11      160.42      146.19      5.90 o
   4   7  11        3.81        5.20      1.65 o
   5   7  11       39.75       35.58      5.62 o
   6   7  11       17.71       15.97      4.45 o
  -1   8  11        5.57       -6.12      4.36 o
   0   8  11       36.02       29.79      7.98 o
   1   8  11       30.01       39.95      9.78 o
   2   8  11       31.55       27.45      4.29 o
   3   8  11       84.63       83.66      4.88 o
   4   8  11       11.60        9.28      2.73 o
   5   8  11       44.70       45.25      5.39 o
   6   8  11      160.04      154.01     10.04 o
   0   9  11        1.83        7.29      4.42 o
   1   9  11       65.11       68.64     11.37 o
   2   9  11       26.47       24.40      4.35 o
   3   9  11      185.16      158.83     16.24 o
   4   9  11       67.00       62.65      5.67 o
   5   9  11      162.40      155.47     10.21 o
   1  10  11       30.35       29.98      5.82 o
   2  10  11        4.71       -3.77      8.28 o
   3  10  11        1.13      -12.82      7.15 o
   4  10  11        0.01       -2.31      2.28 o
  -1  -9  12        2.00       10.78      5.16 o
   0  -9  12       58.24       80.17      6.45 o
   1  -9  12        7.56       10.15      2.31 o
   2  -9  12       76.36       93.85      5.79 o
  -2  -8  12       10.28       21.72      7.04 o
  -1  -8  12        4.46        6.86      7.37 o
   0  -8  12      240.38      280.02      8.48 o
   1  -8  12       21.26       20.56      2.95 o
   2  -8  12        4.96        7.43      2.52 o
   3  -8  12        2.84        5.85      2.67 o
  -3  -7  12       31.32       31.54      4.23 o
  -2  -7  12        7.95       15.11      6.16 o
  -1  -7  12      106.63      133.01      9.17 o
   0  -7  12       22.25       28.29      3.43 o
   1  -7  12       65.72       72.31      4.93 o
   2  -7  12        3.12        1.95      2.11 o
   3  -7  12        6.70        6.07      4.04 o
   4  -7  12        3.35        6.53      2.83 o
  -3  -6  12       67.28       69.45      5.50 o
  -2  -6  12        0.03        3.88      2.29 o
  -1  -6  12        0.26        3.07      1.91 o
   0  -6  12        3.50        4.37      2.12 o
   1  -6  12       32.95       38.29      4.00 o
   2  -6  12        1.32        1.70      1.96 o
   3  -6  12        4.60        4.95      2.07 o
   4  -6  12        0.03        1.24      2.17 o
  -3  -5  12        0.07        0.45      1.93 o
  -2  -5  12        0.05        1.76      1.43 o
  -1  -5  12       45.84       53.83      6.84 o
   0  -5  12      102.07       94.35      5.05 o
   1  -5  12      101.98       90.72      5.78 o
   2  -5  12       29.21       18.00      2.91 o
   3  -5  12        1.44        3.72      1.87 o
   4  -5  12        1.76        1.28      2.27 o
   5  -5  12        0.99        1.81      2.50 o
  -3  -4  12        5.98        6.18      2.65 o
  -2  -4  12       16.88       15.87      2.47 o
  -1  -4  12      169.93      166.76      7.97 o
   0  -4  12       95.14       89.57      5.89 o
   1  -4  12        1.01       -0.35      1.68 o
   2  -4  12        1.98        0.69      1.71 o
   3  -4  12        9.03        5.97      1.92 o
   4  -4  12       88.81       70.74      5.08 o
   5  -4  12       13.32       12.01      3.15 o
  -4  -3  12        0.07       -0.12      1.99 o
  -3  -3  12        0.10        2.02      2.03 o
  -2  -3  12       45.96       41.91      6.71 o
  -1  -3  12       25.25       24.48      3.17 o
   0  -3  12      176.61      174.93      8.28 o
   1  -3  12        4.30        3.25      1.79 o
   2  -3  12        4.19        4.37      1.89 o
   3  -3  12       39.23       26.67      2.93 o
   4  -3  12      370.28      349.27      8.85 o
   5  -3  12       45.53       40.84      4.68 o
   6  -3  12       51.41       51.70      9.26 o
  -4  -2  12        2.26        1.50      2.26 o
  -3  -2  12        1.66       -0.16      1.88 o
  -2  -2  12        0.03        0.07      1.76 o
  -1  -2  12      339.21      342.88      7.91 o
   0  -2  12      101.64      121.83      5.32 o
   1  -2  12       10.10        3.75      2.32 o
   2  -2  12      116.62      109.14      5.72 o
   3  -2  12      167.52      146.87      5.17 o
   4  -2  12        0.95       -1.39      1.70 o
   5  -2  12      137.46      135.37      5.94 o
   6  -2  12      109.02      118.23      6.53 o
  -4  -1  12       10.51        7.82      3.07 o
  -3  -1  12        0.03       -0.80      2.35 o
  -2  -1  12       53.42       47.07      6.40 o
  -1  -1  12       21.04       18.19      2.42 o
   0  -1  12        6.52        9.49      2.40 o
   1  -1  12      337.45      320.46     10.43 o
   2  -1  12      181.18      170.65      5.87 o
   3  -1  12        0.84        5.43      2.77 o
   4  -1  12        2.38        3.13      2.46 o
   5  -1  12       14.66        7.44      2.72 o
   6  -1  12        5.64        4.30      2.40 o
  -3   0  12       77.97       93.01     10.04 o
  -2   0  12       18.81       11.37      3.08 o
  -1   0  12        6.71        5.65      2.87 o
   0   0  12      328.04      338.83     14.21 o
   1   0  12       10.09        8.57      2.53 o
   2   0  12        3.96        5.68      1.59 o
   3   0  12        3.68        4.63      1.86 o
   4   0  12        8.98        8.91      2.76 o
   5   0  12       70.21       76.33      4.95 o
   6   0  12        2.82        3.98      2.28 o
  -3   1  12       26.30       25.45      5.18 o
  -2   1  12      108.49      105.77      7.70 o
  -1   1  12       13.00       10.55      3.81 o
   0   1  12        5.41        6.58      2.85 o
   1   1  12      185.29      172.31      8.01 o
   2   1  12      192.20      190.23      5.21 o
   3   1  12      283.96      274.84      7.37 o
   4   1  12      157.78      144.76      5.62 o
   5   1  12        2.44        3.64      2.17 o
   6   1  12       11.13       11.53      3.14 o
   7   1  12       15.55       24.95      6.35 o
  -3   2  12       10.96        8.32      3.36 o
  -2   2  12        6.81        2.86      5.41 o
  -1   2  12      120.38      122.62      7.09 o
   0   2  12       28.13       24.01     11.45 o
   1   2  12       17.51       20.52      4.37 o
   2   2  12      148.11      144.42      6.23 o
   3   2  12        7.92        5.74      1.90 o
   4   2  12      424.53      424.83     13.02 o
   5   2  12      273.68      278.29     15.12 o
   6   2  12      113.44      121.88      7.54 o
   7   2  12        0.05       12.56      5.67 o
  -3   3  12        3.97        9.60     12.43 o
  -2   3  12        0.97       -0.51      2.35 o
  -1   3  12       88.55       86.32      6.60 o
   0   3  12       62.02       56.17     13.48 o
   1   3  12       26.83       25.93      6.26 o
   2   3  12      172.48      168.18      5.77 o
   3   3  12      104.69      118.30      5.71 o
   4   3  12     1271.74     1292.55     23.00 o
   5   3  12        8.81       10.92      3.26 o
   6   3  12      794.35      888.40     23.30 o
   7   3  12        1.12        5.98      3.75 o
  -2   4  12       14.99       12.13     14.26 o
  -1   4  12       20.28       25.69     10.20 o
   0   4  12        0.03       -0.17      3.59 o
   1   4  12        4.14        4.22      3.32 o
   2   4  12        0.07        2.65      1.92 o
   3   4  12       70.85       61.62      4.97 o
   4   4  12      148.82      149.70      6.38 o
   5   4  12       64.92       66.38      6.92 o
   6   4  12      157.93      154.84      8.18 o
  -2   5  12        0.31        1.17      3.57 o
  -1   5  12       80.66       57.61     14.05 o
   0   5  12       31.12       32.34      6.54 o
   1   5  12       23.34       19.26      5.17 o
   2   5  12      290.16      290.26      8.71 o
   3   5  12        8.74       10.41      2.97 o
   4   5  12      140.43      137.38      6.39 o
   5   5  12        0.88        3.74      2.86 o
   6   5  12      385.28      396.73     24.23 o
  -2   6  12        0.48       -2.48      4.32 o
  -1   6  12        7.97        7.51      4.97 o
   0   6  12       35.26       38.44     11.85 o
   1   6  12        1.64        2.81      3.59 o
   2   6  12        1.91        0.34      2.67 o
   3   6  12       97.50      109.89      8.33 o
   4   6  12       11.12       14.63      3.43 o
   5   6  12        1.23        2.31      2.37 o
   6   6  12       10.07       17.58      4.13 o
  -1   7  12        6.71        5.92      5.83 o
   0   7  12       17.66       18.37     13.09 o
   1   7  12      129.54      126.32     12.13 o
   2   7  12        9.69       18.57      9.89 o
   3   7  12      103.69      119.71      9.31 o
   4   7  12        1.30        1.63      1.68 o
   5   7  12       21.18       12.67      4.73 o
   6   7  12        1.88       -2.27      3.89 o
   0   8  12        3.19        2.41      5.20 o
   1   8  12       12.10        8.28      9.38 o
   2   8  12        3.36        4.49      4.93 o
   3   8  12       16.26       31.16     10.16 o
   4   8  12      145.12      147.20      8.36 o
   5   8  12      110.03      104.08      8.73 o
   1   9  12        0.19       -2.26      3.34 o
   2   9  12       31.40       19.31      8.35 o
   3   9  12        9.83        3.79      9.06 o
   4   9  12        0.11        4.20      5.47 o
  -1  -8  13       60.67       90.84      8.25 o
   0  -8  13      152.64      168.33      6.84 o
   1  -8  13       28.42       25.75      6.58 o
   2  -8  13      115.22      126.30      6.22 o
  -2  -7  13        1.76        5.42      2.55 o
  -1  -7  13       71.21       88.65      7.91 o
   0  -7  13        0.05        9.61      2.38 o
   1  -7  13        2.26        7.99      2.48 o
   2  -7  13       31.32       39.20      4.04 o
   3  -7  13       28.20       27.65      5.80 o
  -2  -6  13        1.02        3.86      7.36 o
  -1  -6  13        3.81        5.65      2.58 o
   0  -6  13       21.80       25.62      4.47 o
   1  -6  13      127.11      134.15      6.22 o
   2  -6  13        1.32        2.33      2.16 o
   3  -6  13        0.45        1.44      1.84 o
   4  -6  13        0.02        2.57      2.52 o
  -2  -5  13       16.70       17.69      5.41 o
  -1  -5  13       29.58       31.55      4.29 o
   0  -5  13       45.37       53.26      5.41 o
   1  -5  13        1.68        4.69      2.56 o
   2  -5  13        3.25        3.09      2.09 o
   3  -5  13       42.34       40.46      4.87 o
   4  -5  13        0.60        1.75      2.32 o
  -3  -4  13        2.55       -1.03      2.32 o
  -2  -4  13       17.42       11.10      5.67 o
  -1  -4  13        3.71        8.57      3.09 o
   0  -4  13       18.31       25.27      4.15 o
   1  -4  13      120.95      102.81      5.55 o
   2  -4  13      160.90      148.96      5.89 o
   3  -4  13        1.06        2.53      1.80 o
   4  -4  13        0.02       -0.03      2.06 o
   5  -4  13       42.80       44.33      4.95 o
  -3  -3  13      117.55      123.76      6.55 o
  -2  -3  13       44.81       41.13      5.79 o
  -1  -3  13       24.54       30.38      5.67 o
   0  -3  13      228.35      226.28      9.74 o
   1  -3  13       94.52      100.45      5.36 o
   2  -3  13       44.52       43.64      4.06 o
   3  -3  13        0.24        2.79      1.74 o
   4  -3  13        0.00        0.21      2.04 o
   5  -3  13        6.24       -0.22      2.76 o
  -3  -2  13       99.57      113.89      6.54 o
  -2  -2  13        0.51        1.05      2.18 o
  -1  -2  13       13.01       12.08      6.58 o
   0  -2  13        6.87        8.43      2.93 o
   1  -2  13       64.66       68.31      5.14 o
   2  -2  13        4.34        0.23      1.59 o
   3  -2  13       41.27       34.94      3.67 o
   4  -2  13       16.98       11.37      3.09 o
   5  -2  13       14.28       15.61      3.62 o
  -3  -1  13      214.72      250.44     10.66 o
  -2  -1  13        3.87        1.96      2.50 o
  -1  -1  13       43.76       39.82      6.94 o
   0  -1  13        5.61        9.13      3.22 o
   1  -1  13      218.50      200.74     10.35 o
   2  -1  13       19.98       21.30      2.52 o
   3  -1  13       12.60        6.25      2.18 o
   4  -1  13       37.24       29.31      4.08 o
   5  -1  13       51.32       41.49      4.22 o
   6  -1  13       18.46       19.62      4.29 o
  -3   0  13        8.58        1.63      3.13 o
  -2   0  13       43.29       40.53      5.57 o
  -1   0  13        2.15       -0.08      3.71 o
   1   0  13        0.76        3.30      2.83 o
   2   0  13        1.03       -0.49      1.15 o
   3   0  13       38.98       39.23      3.80 o
   4   0  13       22.02       25.73      3.24 o
   5   0  13       10.30        9.45      2.63 o
   6   0  13       13.68       18.00      3.14 o
  -2   1  13      162.42      182.76      9.09 o
   0   1  13       92.09       74.01      8.67 o
   1   1  13       25.03       24.92      4.40 o
   2   1  13      248.29      247.81      6.14 o
   3   1  13       66.80       69.94      3.99 o
   4   1  13       81.78       91.97      8.14 o
   5   1  13       18.56       23.98      3.32 o
   6   1  13        2.55       13.63      4.58 o
  -2   2  13       52.98       60.35     10.86 o
  -1   2  13        8.23        5.01      4.09 o
   0   2  13      367.63      380.21     27.78 o
   1   2  13       28.13       29.53      4.39 o
   2   2  13       28.90       33.28      3.41 o
   3   2  13       12.07       15.12      4.47 o
   4   2  13       13.75       13.43      2.40 o
   5   2  13        9.18        5.89      3.07 o
   6   2  13       22.01       20.24      6.94 o
  -2   3  13      113.24      134.98     11.18 o
  -1   3  13       13.82       12.99      5.18 o
   0   3  13       80.77      111.67     16.34 o
   1   3  13       97.48       94.31      9.15 o
   2   3  13       28.17       33.48      4.55 o
   3   3  13        3.58       -0.04      1.92 o
   4   3  13      148.35      150.03      6.34 o
   5   3  13       15.07       15.13      4.23 o
   6   3  13        0.02        3.22      2.83 o
  -2   4  13        2.76       -0.70      4.25 o
  -1   4  13       12.42        8.46      8.24 o
   0   4  13       20.65       29.41      5.96 o
   1   4  13        0.57       -0.94     11.63 o
   2   4  13        0.59        1.69      5.67 o
   3   4  13        5.82        5.96      2.23 o
   4   4  13       24.32       17.67      3.17 o
   5   4  13        6.91        4.97      2.94 o
   6   4  13      586.93      643.48     25.29 o
  -1   5  13       48.62       37.22      7.01 o
   0   5  13        7.53        0.64      8.14 o
   1   5  13       25.06       13.10      9.44 o
   2   5  13       23.69       34.20      9.47 o
   3   5  13       15.74       16.35      3.84 o
   4   5  13        8.15        8.13      2.69 o
   5   5  13       45.34       42.58      5.53 o
   6   5  13        3.98        8.90      6.98 o
  -1   6  13      209.99      218.34     16.74 o
   0   6  13       11.52        8.21      4.38 o
   1   6  13       15.55       20.33      8.44 o
   2   6  13       12.27        7.62      3.41 o
   3   6  13       18.13       30.82      6.37 o
   4   6  13       97.93      101.06      7.16 o
   5   6  13        2.10       -4.14      4.52 o
   0   7  13        5.87       21.62     19.86 o
   1   7  13        0.59        2.66      4.45 o
   2   7  13       22.80       29.26      4.59 o
   3   7  13       11.73       47.51     12.16 o
   4   7  13       19.07        7.22      7.31 o
   5   7  13        0.26        2.35      3.30 o
   1   8  13        0.00        0.99      4.22 o
   2   8  13        1.35        3.20      3.54 o
   3   8  13       30.69       39.90      8.92 o
   4   8  13       35.19       32.81      6.75 o
   1  -7  14       78.08       99.68      5.72 o
  -1  -6  14       13.33       23.15      7.44 o
   0  -6  14       24.83       30.89      4.46 o
   1  -6  14       36.59       41.11      4.39 o
   2  -6  14        0.26       -0.76      2.36 o
   3  -6  14        0.14        1.82      2.30 o
  -1  -5  14        0.62        2.55      4.05 o
   0  -5  14        0.03        3.40      2.54 o
   1  -5  14       11.60        8.82      2.74 o
   2  -5  14        4.12        2.88      2.48 o
   3  -5  14       55.40       49.93      6.68 o
  -2  -4  14      439.99      482.08     23.33 o
  -1  -4  14       49.74       56.45     11.45 o
   0  -4  14        0.46        6.01      2.59 o
   1  -4  14       82.11       93.00      6.48 o
   2  -4  14        0.50       -1.52      2.36 o
   3  -4  14       12.18        9.13      2.46 o
   4  -4  14        1.06       -0.30      2.22 o
  -2  -3  14        9.55       13.18      6.29 o
  -1  -3  14        8.76       14.50      7.85 o
   0  -3  14      141.21      156.71      8.41 o
   1  -3  14        0.34       -0.02      2.79 o
   2  -3  14        4.12        1.68      2.60 o
   3  -3  14        5.60        3.20      1.98 o
   4  -3  14       45.53       37.49      4.94 o
  -2  -2  14       30.64       21.74      7.74 o
  -1  -2  14       20.19       17.63      6.74 o
   0  -2  14        6.96        6.65      4.31 o
   1  -2  14       28.38       29.10      4.47 o
   2  -2  14      125.78      110.64      9.26 o
   3  -2  14       47.49       42.13      4.17 o
   4  -2  14       47.16       42.35      5.06 o
   5  -2  14       15.26       21.73      7.87 o
  -2  -1  14        0.00        2.60      3.85 o
  -1  -1  14      227.64      258.14     13.69 o
   0  -1  14       36.23       35.81      5.00 o
   1  -1  14       18.53       15.95      4.84 o
   2  -1  14        0.26        1.32      2.23 o
   3  -1  14       31.25       25.79      4.01 o
   4  -1  14        3.53       -1.22      2.58 o
   5  -1  14        1.41        2.20      2.14 o
  -2   0  14       29.23       27.07      6.52 o
  -1   0  14      222.40      236.60     13.26 o
   0   0  14       29.97        4.31      3.34 o
   1   0  14       61.09       66.61      6.99 o
   2   0  14        2.32        2.86      2.36 o
   3   0  14       77.74       78.93      4.88 o
   4   0  14        1.71        0.98      2.05 o
   5   0  14        0.00        4.79      2.45 o
  -2   1  14        0.70       -2.59      4.42 o
  -1   1  14        2.04        0.32      2.65 o
   0   1  14        7.72       10.31      4.98 o
   1   1  14      154.18      168.47      8.70 o
   2   1  14       11.24        7.60      5.41 o
   3   1  14        0.96        1.28      1.59 o
   4   1  14       12.79       12.15      2.68 o
   5   1  14       58.04       58.74      4.93 o
  -1   2  14      271.57      309.38     20.43 o
   0   2  14       68.50       86.90      9.76 o
   1   2  14      189.05      185.49     20.34 o
   2   2  14       44.39       28.73      7.78 o
   3   2  14        0.11        0.98      1.59 o
   4   2  14      124.63      128.79      5.85 o
   5   2  14       86.78       94.27      6.20 o
  -1   3  14        9.64        9.43      5.21 o
   0   3  14        0.06       10.29      9.50 o
   1   3  14       39.00       54.16      7.65 o
   2   3  14      112.89      107.07      6.62 o
   3   3  14        0.27        1.23      1.80 o
   4   3  14        0.44        1.05      2.39 o
   5   3  14        2.00        0.41      2.86 o
  -1   4  14        0.41       14.38      9.94 o
   0   4  14       39.94       25.29      6.04 o
   1   4  14       30.94       20.71     22.29 o
   2   4  14      141.27      164.52     14.73 o
   3   4  14        5.97        6.13      2.79 o
   4   4  14       28.49       25.82      5.28 o
   5   4  14       56.76       54.56     11.83 o
   0   5  14       95.41       97.10     13.82 o
   1   5  14        0.31       13.13      9.42 o
   2   5  14       28.09       35.92     10.95 o
   3   5  14       14.44       19.04      5.41 o
   4   5  14        4.51       -0.37      3.04 o
   5   5  14        0.10        5.52      5.07 o
   1   6  14      119.17      117.61     10.64 o
   2   6  14        5.44        1.24      3.69 o
   3   6  14       22.99       33.21      6.66 o
   4   6  14      104.18      115.87      9.33 o
   2   7  14        7.55        3.81      3.46 o
   3   7  14        0.05       -4.56      4.36 o
   0  -4  15        3.71        3.46      4.59 o
   1  -4  15       25.71       19.75      6.14 o
   2  -4  15        1.66        0.64      3.40 o
   3  -4  15       15.20        5.63      3.03 o
   0  -3  15      264.71      333.40     12.41 o
   1  -3  15        1.89        2.85      3.01 o
   2  -3  15        4.16        2.25      2.64 o
   3  -3  15       52.55       37.91      5.72 o
   0  -2  15        3.73        8.71      5.54 o
   1  -2  15        0.25        1.57      2.59 o
   2  -2  15       76.50       77.42     12.31 o
   3  -2  15        0.05       -2.47      2.33 o
   4  -2  15       10.48        6.07      4.37 o
  -1  -1  15        3.54       -7.42      9.19 o
   0  -1  15       72.61       60.88     10.64 o
   1  -1  15        0.08        2.09      2.76 o
   2  -1  15       34.55       33.48      5.04 o
   3  -1  15       26.49       21.14      4.42 o
   4  -1  15       12.26        1.92      3.01 o
   0   0  15       25.12        3.88      3.86 o
   1   0  15      101.36      103.16      7.38 o
   2   0  15       14.84       12.63      3.72 o
   3   0  15      120.17      108.55      7.73 o
   4   0  15        2.51        1.19      2.18 o
   0   1  15        0.78        4.59      4.27 o
   1   1  15      184.74      185.03     14.51 o
   2   1  15       22.25       26.60      7.01 o
   3   1  15        9.97        4.92      4.65 o
   4   1  15        2.58        1.67      2.15 o
   0   2  15       25.53       37.93     13.22 o
   1   2  15        4.99      -14.76      9.17 o
   2   2  15        0.01        4.18      3.19 o
   3   2  15       52.36       61.46      6.44 o
   4   2  15        7.54        5.50      2.51 o
   1   3  15      238.60      316.29     15.39 o
   2   3  15       24.84       31.88      8.80 o
   3   3  15       73.97       73.72      7.55 o
   4   3  15        1.03        4.95      2.50 o
   1   4  15        0.03        3.75      3.93 o
   2   4  15        7.12       19.18      8.12 o
   3   4  15      106.29      136.54     12.47 o
   4   4  15       18.13       20.94      4.08 o
   2   5  15        0.43        8.35      7.07 o
   3   5  15        8.73       21.00      7.29 o
 
